# Supplementary material for: SMARCAL1 is a targetable synthetic lethal therapeutic vulnerability in ATRX-deficient gliomas that use alternative lengthening of telomeres
Source: Neuro Oncol. 2026 Jan 10;28(4):895–910. doi: 10.1093/neuonc/noaf300 (PMC13003928; doi:10.1093/neuonc/noaf300)
Supplement: noaf300_Supplementary_Data [file noaf300_supplementary_data.zip]

Archive with 5 entries (5 files):
- Supplemental Table 1 and 2.docx
- Supplemental Datasets.xlsx
- Supplemental Figure Legends.docx
- Supplemental Figures.pdf
- Supplemental Materials and Methods.docx
