# Supplementary material for: SMARCAL1 is a targetable synthetic lethal therapeutic vulnerability in ATRX-deficient gliomas that use alternative lengthening of telomeres
Source: Neuro Oncol. 2026 Jan 10;28(4):895–910. doi: 10.1093/neuonc/noaf300 (PMC13003928; doi:10.1093/neuonc/noaf300)
Supplement: noaf300_Supplementary_Data [file noaf300_supplementary_data.zip › Supplemental Datasets.xlsx]

## Sheet: Supp. Dataset 1 ALT
Feature	Effect size	"-LOG10(PValue)"
YRDC	1.08185	5.17724
FANCM	-0.745532	23.1972
CHMP4B	-0.643939	3.71188
DTYMK	0.559993	3.20475
SMARCAL1	-0.550475	32.1749
YARS2	0.543991	3.48628
EIF4A1	0.523889	4.04109
GMPS	0.518218	3.406
CYCS	0.498929	5.51348
AIRIM	0.482513	2.31128
ADSL	0.455256	2.23587
PGD	0.432926	2.55794
DUT	0.424738	2.84608
SCAP	0.418739	1.51979
SLC25A28	-0.402146	5.26039
FGFR1	-0.401417	4.98983
DNM2	0.398651	2.2738
FANCF	-0.395385	9.62027
SDHB	0.386595	2.86409
CAPZB	0.381231	3.28365
RPA2	-0.380008	4.37598
YPEL5	-0.377627	2.41703
MYC	0.374289	1.29792
ATP1A1	0.373929	1.74945
DCLRE1B	-0.373205	3.31908
BUB3	0.371016	1.75803
NFS1	-0.369899	4.28165
ITGAV	-0.368479	2.29897
CHAF1A	-0.365098	7.66272
SDHA	0.363953	4.43039
MRPL57	0.362889	2.49086
CTPS1	0.35512	2.46799
SCD	0.35332	2.26274
WDR18	0.352232	2.80119
SYS1	-0.346411	1.83204
CENPX	-0.345463	10.0486
CYC1	0.342533	3.77943
INTS9	-0.33917	3.12625
NRDE2	-0.338355	6.0429
MRPL4	0.337955	3.83069
RPS4X	0.337839	1.43246
TFRC	0.329052	1.63771
WDR82	0.327595	1.66632
ARFRP1	-0.325805	3.22189
THAP1	0.324555	1.34417
ATR	-0.323266	4.50176
PABPC1	-0.322327	2.40995
SUB1	-0.320547	8.27832
ATP6V1G1	0.320504	2.5829
POLR1E	0.319511	3.44637
MARS2	0.318379	1.77697
PSTK	-0.316953	2.96093
NAA10	0.314111	1.58344
MRPL21	0.313393	2.6724
UQCR10	0.312103	3.0671
CHMP3	-0.310908	3.35965
ELAC2	-0.309918	4.15222
CBFB	-0.309917	1.87726
ADSS2	0.309129	2.78426
RPA1	-0.309061	2.31509
FAAP24	-0.307716	7.36564
ETAA1	-0.305318	12.2586
MAGOH	0.304838	1.7419
MRPS11	0.304026	2.34165
SUPV3L1	0.302012	2.64881
TRPM7	0.299129	1.82296
NUP54	-0.296444	3.29934
MRPL41	0.295916	3.3059
COPA	-0.291684	2.31954
UROD	0.291364	1.44452
POLE2	-0.290457	1.91482
SLC7A5	0.287731	2.46274
MRPL12	0.287113	3.33559
CHMP2A	-0.286532	2.33281
NARS1	-0.285089	3.11658
CDC123	-0.284597	2.42325
SDHD	0.282931	3.12994
TBCB	-0.282459	2.46247
FANCG	-0.28209	7.04435
TERF2IP	-0.281887	13.6062
MVD	0.28157	2.33429
ATP6AP1	0.280235	1.71634
ETF1	-0.279376	2.34683
NXT1	0.279041	1.25974
PTPA	0.27843	2.83875
PET117	0.277576	2.19019
JUN	-0.276978	3.23265
SDHC	0.276719	2.30249
CDC45	-0.276102	1.63524
DSCC1	-0.275502	2.62175
SIVA1	-0.275232	5.15603
WNK1	0.275196	1.62255
DHFR	0.272649	1.47457
NOP9	0.272519	1.9101
ESPL1	0.272287	1.44364
FZR1	-0.271325	3.38466
MRPS23	0.271161	2.11163
UMPS	0.271051	1.3323
RPL26	0.271023	1.79458
SAE1	0.270284	2.21809
PRELID3B	0.266986	1.81814
ANKRD49	0.266784	2.64059
TYMS	0.266346	0.804802
RPL13A	0.265118	1.37786
PFN1	0.262953	1.62305
SLC35B2	-0.26135	2.99969
IFITM3	0.260719	1.95762
EEFSEC	-0.260286	2.10216
ATF4	0.259918	2.48005
CCNA2	-0.257909	2.17055
PPIL2	-0.257474	2.70627
HARS2	0.257228	2.03992
HSD17B10	0.25685	1.91847
RBM48	-0.255932	3.67829
MRPS18C	0.255348	3.26565
OR2T27	0.253984	9.76378
PRPF6	-0.253597	2.57684
TXNRD1	-0.251921	1.42878
PPIA	0.251608	2.82927
FXN	-0.250452	2.09558
MTERF4	0.24974	4.24774
WDHD1	-0.249613	2.51555
ENO1	0.248629	1.72669
ELOB	-0.247167	1.46971
PFAS	0.246494	1.7614
TCOF1	0.246177	2.57586
NDUFA8	0.245785	2.09844
MRPL39	0.245396	2.30116
FANCA	-0.244774	4.11166
SEPSECS	-0.244589	1.3015
WDR73	-0.24408	1.31056
PARS2	0.243973	2.14947
PSMB6	0.243898	0.798817
WEE1	-0.243772	1.28396
PMM2	0.243354	1.77028
WDR7	0.242799	1.62561
SLC39A7	-0.242382	2.03534
SRRM2	-0.241754	3.79208
IRF2BP2	0.241114	2.53946
CFL1	0.240713	1.30459
PCNA	-0.240388	1.2037
MRPS34	0.240108	2.15173
MRPL49	0.239488	2.45599
NDUFS5	0.239242	2.24385
MRPL38	0.238343	2.03579
SNRPB2	-0.238315	1.08553
NUP62	-0.237695	3.02426
OGDH	0.237621	2.43441
SNAPC3	-0.237599	2.16889
GRB2	-0.237566	0.771796
RPP21	0.237296	1.0012
MCM10	-0.237173	4.79086
DDX59	-0.236371	2.63995
NDUFB1	0.235776	1.77555
RPS25	0.234691	2.17091
LRPPRC	0.234394	1.6282
AMD1	0.233438	2.33304
TINF2	0.233172	1.17444
VPS4A	-0.232794	1.87642
U2AF2	-0.232649	1.98703
NDUFAF8	0.232565	2.81767
RPAIN	-0.231936	1.38313
TBP	-0.231654	4.51946
RARS2	0.23131	1.6399
CDAN1	-0.230993	0.877374
DPF2	0.230233	2.74999
PSMD4	-0.229827	1.50153
RUNX2	-0.229297	4.92266
ECT2	0.229216	1.75851
PAICS	0.229116	1.5294
UQCRFS1	0.228184	2.51995
SCNM1	-0.228144	5.37926
NAMPT	0.227687	1.35846
SNF8	0.227647	1.78798
MRPL33	0.227094	1.25859
SNAPC1	-0.22686	1.52805
SF3B3	-0.226779	1.67885
GUK1	0.226592	1.09351
EXT2	-0.226085	3.63968
TIMM23	-0.225899	2.05111
GLRX5	0.2258	2.32634
LSM4	-0.22575	2.25663
GTF2B	-0.225301	1.78762
CAD	0.225288	1.45578
MMS19	-0.224888	1.99412
RNF25	-0.224423	4.295
TOP2A	0.224385	0.961015
ANAPC4	-0.224362	2.07332
AP2S1	0.224257	1.27346
TRIM28	0.223599	2.74816
OR2T2	0.223326	5.09187
MRPL35	0.223087	3.01185
MRPL43	0.222034	1.63536
INTS6	0.222027	0.581959
CCND1	-0.221282	0.480875
MCL1	-0.22125	0.995376
OSGEP	0.22118	1.26996
EFR3A	0.220803	1.23716
SRSF11	-0.220766	1.99345
ISL1	-0.220293	3.66734
SPRTN	0.219985	3.21497
HSPD1	0.219604	1.35743
UQCRC2	0.219306	1.68364
SARS2	0.218623	2.10975
MRPS25	0.218327	2.04126
KRAS	0.218301	0.731473
EIF2S2	-0.21788	1.87155
MRPL46	0.217689	2.86224
KIN	-0.217485	2.12355
HIRA	-0.217427	1.61861
PKMYT1	0.217395	0.993238
HSPA5	-0.217198	1.55067
NDUFB4	0.216798	2.15474
NDUFS1	0.216517	1.88118
EAPP	-0.216242	2.85473
ISCA2	0.215958	1.86263
NDUFB10	0.215798	1.90287
SMCHD1	-0.215781	3.36826
MRPL18	0.215605	1.71672
NDUFB6	0.215526	1.83634
PRPF38B	-0.215143	1.39105
MRPL10	0.214958	1.84098
ICE1	-0.21467	2.16815
RCC1L	0.214513	3.06216
COX7C	0.214103	1.77044
NDUFA2	0.214093	2.29265
NDUFB8	0.213877	2.58103
LSM7	-0.213777	1.85651
MRPS7	0.213737	3.40216
RPS8	0.213712	1.1831
RPS2	0.213164	1.19305
TP53	-0.213022	0.837686
LARS2	0.212859	1.44829
ANAPC13	-0.212809	2.78187
TERF2	-0.212307	2.56817
PTMA	0.212181	2.7662
GMPPB	0.212158	1.48144
AARS1	-0.212022	1.50102
RABGGTA	-0.211897	2.03241
AFG2B	0.211292	1.17664
KLF5	0.211172	1.16122
FECH	0.210882	1.84418
NDUFA10	0.210873	2.43497
MRPL17	0.210382	1.96026
PAXIP1	0.210331	1.38699
COA6	0.210299	1.95782
MZF1	0.210195	4.46834
ATP6V1F	0.210078	1.1211
ACLY	0.20993	1.70894
ASCC3	-0.209894	2.70785
MAT2A	0.209406	0.960795
PPP2CA	0.208465	0.781851
CDS2	-0.208052	2.04074
ATRX	0.208026	3.48495
MRPL15	0.207739	1.58668
YY1	-0.20761	2.2961
FASTKD5	0.207425	2.71878
CMPK1	0.207284	1.56746
CCDC115	0.207278	1.23936
CHTF18	-0.207219	2.85833
ACTG1	0.206908	1.95992
TWNK	0.206239	1.50396
CDK2	-0.206189	1.45038
LIAS	0.206034	1.83586
COX6C	0.205724	3.11662
NDUFA1	0.205678	1.9934
RPL10A	-0.205579	1.44235
SAMD4B	0.205558	2.37505
DLD	0.205442	1.93498
MRPL36	0.205357	2.41809
NELFB	0.205204	1.12223
SS18L2	0.20484	0.719081
TPI1	0.204807	1.15909
RPS14	0.204713	1.10206
NUBP1	-0.20368	1.69146
FERMT2	-0.203631	0.754249
TYW1B	0.203612	3.98942
NUBP2	-0.203464	2.29763
MDM2	0.20341	0.818246
MRPS21	0.202849	1.73146
ASPM	-0.202819	2.70915
MRPL55	0.202723	2.34328
ACO2	0.202569	0.906632
USPL1	-0.202217	1.47999
EARS2	0.201878	1.25021
RPL4	0.201797	1.07296
PGBD2	0.201639	5.07701
SLC25A3	0.201276	1.99336
GPX4	-0.200093	0.728477
CHAF1B	-0.200043	1.06802
TPX2	-0.19999	1.39681
BTAF1	-0.199689	2.26643
USP7	0.199607	0.988935
INTS10	-0.199365	2.08842
PPIL1	0.199309	1.07544
RNPS1	-0.199284	1.85615
QRSL1	0.199098	2.08078
PAGR1	0.199055	1.9125
CINP	0.199021	1.39378
IMPDH2	0.198749	1.47136
GSPT1	0.19871	0.857825
NDUFB7	0.198587	2.00687
MTPAP	0.198408	1.32144
TUT1	-0.198277	1.29291
SLC35A2	0.197521	3.15411
EXOSC4	0.197139	1.66537
NDUFB11	0.196639	1.7841
HUWE1	-0.196255	1.77022
E2F7	-0.196162	4.29221
TUBB4B	0.19592	1.37276
HNRNPK	-0.195748	1.02763
MRPS18B	0.195089	2.46226
ATP6AP2	0.194681	1.26935
MRPS10	0.194532	2.18715
TIMM10	-0.194426	0.897635
MRPS6	0.194137	1.40143
SRSF2	-0.193953	1.03819
DHODH	0.192931	1.46548
ANAPC15	-0.192912	1.60368
CDK4	-0.192663	0.730495
RMND5A	-0.192598	2.30854
TRAIP	-0.192467	1.49728
TSC2	0.192291	0.876442
BRAT1	-0.192264	1.26723
RPS18	0.192149	1.22894
MRPS12	0.192145	1.61541
BCL2L1	-0.191968	0.564657
ATP6V1A	0.191847	0.953732
MRPS24	0.19162	1.74571
THOC3	-0.191264	1.39638
COA7	0.191224	1.53622
MRPL16	0.191191	1.88931
RPF2	0.191189	2.04524
ATIC	0.190895	1.252
ATP5F1E	0.19084	1.65474
MTG1	0.190668	1.99043
SLC39A9	-0.190656	3.10078
GAPDH	0.190564	1.14588
INTS7	-0.189632	2.4732
STX4	0.189301	0.913806
RPL6	0.189143	0.783755
SIN3A	-0.18908	1.9632
PSMD7	-0.188952	0.976947
H2AZ1	0.188951	1.44083
CTDP1	-0.188887	1.72447
OTUD5	-0.188588	1.55883
TEDC2	-0.188523	1.88904
MRPS35	0.18835	1.99281
NMT1	0.18819	1.14481
UBE2I	0.187889	1.24975
CIAO2B	-0.187328	1.25831
COQ2	0.18712	2.26806
MRPL34	0.1871	1.82564
PAFAH1B1	-0.186946	1.21966
ATP5F1D	0.186921	1.57266
KCTD10	-0.18672	1.42894
RTEL1	-0.186658	1.58365
FANCL	-0.186556	3.27685
PSMD11	-0.186492	1.16595
PDRG1	-0.186237	1.11463
ANAPC2	-0.186229	1.09412
MPHOSPH10	0.186064	1.68701
PPAT	0.185895	1.20703
RUVBL2	-0.185677	1.06762
COPB1	-0.185633	1.02795
NDUFS2	0.184936	1.91717
POLR3B	-0.184895	1.21822
NOL9	0.184382	1.78544
MRPL13	0.183847	2.13485
TRAPPC3	-0.183334	1.35078
NDUFB9	0.183332	1.90844
FANCE	-0.183265	4.08623
PNPT1	0.182975	1.49298
PTPN11	-0.182778	1.04683
PCYT1A	0.182315	1.15363
COX11	0.182098	2.49623
IFITM2	0.181451	2.82062
JTB	-0.181327	2.42059
SNRPD3	-0.180748	0.472604
RPA3	-0.180662	1.56851
MTG2	0.180576	1.71998
RPL27	0.180525	1.10981
AP2M1	0.180507	1.04857
IGF1R	-0.180417	1.55284
DCTN5	-0.180406	1.58051
AARS2	0.180026	1.61227
OR2T29	0.179968	5.0817
CFLAR	0.179776	0.571668
LPAR1	-0.179727	3.59568
HYOU1	-0.179606	1.47427
FPGS	0.179515	1.04856
SRSF1	-0.1795	1.39487
SREBF1	0.179405	1.2197
MSTO1	-0.178805	0.78998
ZFX	0.178579	1.89332
SEM1	-0.178562	1.86326
MRPS14	0.178457	1.4419
COX4I1	0.178448	2.28145
CRCP	-0.177753	1.01852
UBL5	-0.177597	1.00179
MRPS22	0.17707	2.12199
PRPF39	-0.177053	1.932
ATRIP	-0.176957	2.33149
RFK	0.176751	1.36277
NDUFB3	0.176731	1.8321
MFN2	0.17666	1.60134
LUC7L2	-0.176526	2.50033
RAD9A	0.176459	0.64572
XAB2	-0.176448	0.950737
CLTC	0.176381	0.88237
MRPL28	0.176206	2.01667
POTEG	-0.176146	2.41319
DARS2	0.176091	1.65872
YWHAE	0.176028	2.12453
TFB1M	0.175425	2.0371
POLD1	-0.175251	1.17458
CDC16	-0.175192	0.927681
WDR26	-0.174937	1.44892
RMDN2	-0.174839	6.07119
COQ4	0.174787	1.27257
MBTPS1	0.174632	1.05288
MRPL53	0.174454	1.60036
ARHGEF7	0.17433	1.21275
POLR1H	0.174061	1.94693
PGS1	0.173685	1.37189
POP5	0.172883	0.803741
BCS1L	0.172853	1.47196
KDM2A	-0.172781	1.93743
COX19	0.172737	1.95264
ALG11	-0.172128	1.06977
STRAP	0.172107	1.05085
CENPT	-0.171869	2.13886
TFB2M	0.171781	1.44679
C3orf38	-0.171524	1.49526
GNB1L	-0.171484	1.18065
MIS18A	-0.171444	1.34305
ING3	0.171121	1.53797
NDUFAF3	0.170824	1.68579
SNAP23	0.170804	0.509331
RPL8	-0.170803	0.962863
HMBS	0.170694	2.40321
RSL1D1	0.170579	1.43108
KHDC4	-0.170287	2.79791
RPL7	0.170024	1.04752
CTU1	-0.16978	2.09856
GRPEL1	-0.169749	1.70798
TARS2	0.169747	1.30571
MRPS2	0.169595	2.07916
PRKAR1A	-0.169583	1.57875
CARS2	0.169465	1.33394
UBE2S	-0.16939	1.49758
WDR70	-0.169203	1.09362
LIPT1	0.169086	1.59495
GFPT1	0.1687	1.15192
COX6B1	0.168683	2.29308
UQCRC1	0.16862	1.56911
TIMM50	0.16852	1.10353
PSMB4	-0.168486	0.985113
GINS2	0.168349	0.772891
PLK1	-0.168322	0.686248
MRPL20	0.168271	1.25319
PSMD1	-0.168242	1.34876
OR2T5	0.168078	4.85923
HNRNPA2B1	-0.167866	1.3555
PCBP2	0.167805	0.886108
DLST	0.167746	1.75398
KLHDC7B	0.167686	3.77739
NAPG	0.167486	0.723645
NDUFA11	0.167475	1.69338
AURKA	-0.167329	1.60407
OR2T35	0.16703	4.69994
MED11	-0.167005	0.882718
PPIL4	-0.166687	1.53323
FOXK1	-0.166527	1.5345
STEEP1	0.166315	1.45005
STAG2	0.16607	0.830485
GRSF1	0.165976	1.70268
EXT1	-0.165874	1.57741
PTK2	-0.165732	0.874422
PPP4C	0.165583	1.09009
MRPS31	0.165487	1.6911
SAP30BP	-0.165238	1.14438
UBE2M	0.165221	0.640943
IL9R	0.164826	3.09327
MRPS26	0.164709	1.73653
COX7B	0.164518	1.7398
CLNS1A	0.164352	0.962633
ANHX	0.164108	3.7924
RPIA	0.164107	1.39735
NDUFC2	0.164055	1.55725
POLR2I	-0.164041	0.887473
GGNBP2	-0.164022	1.53029
SLC3A2	0.163987	1.3378
NDUFA6	0.163858	1.3409
NDUFV2	0.163757	1.29109
FANCC	-0.163663	3.03298
POLE3	-0.163555	1.11761
NR2C2AP	-0.163399	1.31795
NEDD8	0.16334	1.04863
RMI1	0.162929	1.5282
IARS2	0.162907	1.32117
TFAM	0.162904	1.58449
PTCD3	0.16288	1.20662
KANSL1	-0.162754	1.88833
TTC27	0.162622	1.02307
UQCRB	0.16261	1.61034
SPDYE1	0.16256	1.39502
CCNC	0.162484	1.04788
NDUFB2	0.162357	1.75169
SRSF7	-0.16235	0.916656
TAF4	-0.162235	2.18009
WDR25	-0.162154	2.41073
PPP1R12A	-0.161962	0.563962
SNAPC2	-0.161903	1.06078
PPP1CB	-0.161839	1.1898
VARS1	-0.161692	1.01244
SECISBP2	-0.161481	3.42362
ELL	-0.161373	0.649456
MRGBP	0.161308	1.09845
PFDN2	-0.161269	1.02079
LCN6	0.160895	4.02809
EIF4A3	-0.160854	1.0417
RABGEF1	0.160746	2.30775
COPG1	-0.160698	0.496275
LSM2	-0.160653	0.813987
COX5B	0.160562	1.6831
LMNB1	-0.160425	2.19336
SMG7	0.160308	1.30578
BRD2	0.160236	1.01203
RBM4	-0.160227	3.09249
PPCDC	0.160062	1.20126
PTPMT1	-0.159707	0.878609
RAD51	0.159454	1.13409
SAP130	-0.159423	2.15365
MRPS16	0.159162	1.30898
POLR2D	-0.159067	1.04312
VCF2	0.158686	2.69344
GLRX3	-0.158615	1.6124
PRKRA	-0.158304	0.56735
GART	0.158137	0.886701
LIFR	-0.158128	4.01937
KIF18A	-0.158089	0.395768
PTPN23	0.158046	1.04078
SAFB	-0.157866	2.78237
HES3	0.157591	3.82917
MTHFD1	0.157164	1.13068
C8orf33	0.157059	2.39719
PHAX	-0.156996	1.62361
IRF2	0.15699	1.98255
MRPS18A	0.156913	2.44564
RPL18A	0.156843	0.895823
SUDS3	-0.156391	1.80968
POLG2	0.155901	1.85945
E2F3	-0.155749	1.22859
MUC20	0.155719	1.89383
PGM3	0.155702	1.13352
EIF5A	0.155658	0.836543
PUF60	-0.155549	0.866075
GET1	0.155443	1.01099
RPE	0.155424	1.19901
UGP2	0.155084	1.79842
NIFK	0.155054	1.40237
RPUSD4	0.15504	1.44244
RAD51D	0.154774	1.1203
SERBP1	0.154713	1.21953
SEC16A	-0.154711	1.81773
WDR43	0.15453	0.842684
DCTN3	0.154349	1.69976
NUP205	-0.154333	1.12512
RPS24	0.154245	0.931623
LENG1	-0.154194	2.15556
NDUFS8	0.154163	1.2626
LARP1	-0.154009	1.80892
COPB2	-0.153794	0.937551
VPS54	-0.153754	1.29357
SNRPE	-0.153654	0.847201
SLC2A6	0.153586	2.94242
TUBB	-0.153169	0.382441
OR2M7	0.153089	3.93388
VBP1	-0.152817	1.02187
UXS1	0.152722	0.908945
PFDN1	-0.152559	0.791214
PRORP	0.152544	1.1982
H2BC18	-0.152413	2.87145
PPP2R1A	-0.15236	0.560728
AHCYL1	0.152273	1.00684
OR2T8	0.15205	3.19285
PPP1R8	-0.15202	1.13338
COPS3	0.151719	1.63011
FASN	0.151696	1.10773
EEF1G	0.151634	1.50567
RPUSD3	0.151462	1.66781
SIGLEC11	0.151108	3.1615
SPCS3	-0.151045	1.18539
SARS1	-0.150934	0.591035
NSMCE2	0.150879	1.63635
GRHL2	0.150781	1.63527
H3-3A	0.150226	0.982796
MRPL32	0.150204	1.63535
MAEA	-0.15013	1.52103
MRPL23	0.149993	1.52539
TIMM17A	0.149668	1.14273
COA5	0.149573	1.68101
RBM39	-0.149474	1.01095
PDSS2	0.149305	1.89809
ESF1	-0.148738	1.46574
EIF3H	-0.148557	1.07032
PCGF3	0.148533	3.30978
TSC1	0.148387	0.828113
UBA2	0.148204	1.50005
NSUN4	0.148178	1.80466
NUP153	-0.148067	1.32952
DNAJC11	0.147986	0.812477
MRPL48	0.147884	1.49478
AURKAIP1	0.147776	2.59912
RNASEK	0.147313	0.973527
TRAM2	-0.147174	4.38477
EIF2AK4	0.147165	1.19294
NDUFA9	0.147107	1.79595
XRCC2	0.146874	1.11178
MRM2	0.146832	1.47687
RPS28	0.146831	0.697369
FAM32A	-0.146715	1.88262
ZFAND5	0.146649	2.4975
SLC25A46	-0.146399	2.89446
RBM12	-0.146305	1.61448
ATP6V1E1	0.146117	1.07884
RPS17	-0.146051	1.13493
NOP56	-0.145944	1.09506
ARF4	-0.145771	0.691606
TEFM	0.145747	2.39109
ACR	0.145722	3.92974
E4F1	-0.145497	1.64286
MCM6	0.145424	1.19024
C4orf46	0.14533	2.93486
SIRT3	0.145121	2.14032
NAA15	0.144994	1.10635
UTP4	0.144894	0.680296
MRM3	0.144812	1.70275
DIS3	0.144788	1.8093
FAM98B	0.14469	1.08009
OBP2A	0.144606	2.79071
TUBGCP3	-0.144529	1.30577
SSBP1	0.144296	1.43839
IRF4	0.144164	0.711893
COX17	0.144079	1.05827
VHL	-0.144078	0.687503
ACACA	0.144019	1.27653
UROS	0.143974	1.49022
MTRF1L	0.143971	1.39649
MRPS30	0.143901	1.65311
KIAA1191	0.143707	3.66589
NOC4L	-0.143643	1.17966
SON	-0.143473	1.23698
MED9	0.143424	1.19989
VARS2	0.143386	1.06201
POLR3D	-0.143377	1.49606
COX18	0.143311	1.53502
ISCU	-0.14324	0.790528
PEX11B	-0.143153	3.0239
CKAP5	-0.143147	0.696294
VPS25	0.143112	0.49701
SLC25A10	0.143058	2.76128
SURF4	-0.142989	1.67908
IMP4	0.142946	1.48789
TTC4	0.142821	1.18156
RPS27A	0.142744	0.924316
HAUS8	-0.142672	1.24549
POLE	-0.142582	0.893753
TRUB2	0.142538	1.49918
BRIX1	-0.142364	1.08877
SCO1	0.142344	1.56338
MRPL24	0.141828	1.82955
TXN	0.141788	0.731166
ARMC7	-0.141785	0.708566
ZNF85	0.141773	1.68813
HSP90B1	-0.14177	1.17267
MYBL2	0.141738	0.947191
TPPP	0.141591	2.43574
KRTAP10-9	0.141502	1.57471
MYBL1	-0.141443	2.37297
EEF2	0.141201	0.476599
H2AC17	0.140932	1.59494
EXTL3	-0.140905	1.99186
DSN1	-0.140793	1.25656
B3GALT6	-0.140757	2.04375
NDUFB5	0.140641	1.83369
RPLP2	0.140432	0.876479
HSPA8	-0.140268	0.649259
DPAGT1	0.140245	0.4807
TNPO3	-0.140188	1.16757
SPRR1A	0.140179	1.5981
ALG2	-0.140101	0.662019
NOP2	0.140093	1.28418
NDUFA4	0.140055	1.66168
CIAPIN1	-0.140012	1.4103
SRSF4	-0.139992	4.1111
PPP1R14B	-0.139974	1.82532
CDCA8	0.13974	0.752415
COPS5	0.139734	0.834377
NSF	-0.139634	0.59834
HAUS1	-0.139488	0.755411
NDUFC1	0.139087	1.43344
INO80E	-0.139011	2.1939
SAR1A	-0.138833	2.16332
ATP5PB	0.138786	1.33473
NIP7	0.13878	0.691304
ACOX1	0.138661	1.87824
HAUS7	-0.138468	0.691666
GLE1	-0.138233	1.81952
SNRNP40	0.138082	1.05626
VPS41	-0.138007	1.03379
OR4A47	-0.137963	2.00492
CDH2	-0.137935	1.2612
RBBP6	-0.13788	0.800488
TUBGCP6	-0.137822	1.39379
TRIM61	0.137771	2.30928
RAD54L2	-0.13761	1.97786
PFDN4	-0.13749	1.65771
TELO2	-0.137301	1.10027
PRPF8	0.136887	0.697018
TKT	0.136837	0.877567
PPP1R35	-0.136828	2.53534
TEN1	0.136753	0.902018
MEPCE	-0.136539	1.54315
BCL9	-0.136521	1.59443
PDCL	-0.136513	1.23835
FOXRED1	0.136299	1.26301
MAX	0.136284	1.17952
RBFA	0.136208	1.97968
TSEN54	-0.136091	1.13727
SKA2	-0.136047	1.46783
FHIT	-0.136028	4.53991
USP36	-0.136009	1.62435
ZWILCH	0.135981	2.34134
METTL1	-0.13589	0.72226
LENG8	-0.13582	2.18669
RABL2B	0.13577	2.63025
BRD8	0.135655	1.83959
NMNAT1	0.135595	0.593436
RHOA	0.135544	0.690216
PTBP1	0.135454	0.963146
RPL14	0.135393	0.787545
MDH2	0.135118	1.99169
CIMIP1	-0.135023	3.52949
PSMC3	-0.135009	0.760888
OGT	-0.134975	0.857823
MRPL27	0.13492	1.66429
AXIN1	0.13489	1.72364
POLR2L	-0.134798	0.512686
OTOP1	-0.134779	1.97335
CDC25B	-0.134494	1.38694
BCAS2	0.13433	1.28011
DUOXA2	0.134275	3.66575
CIT	0.134223	1.11715
UCHL5	-0.134133	1.41661
DYNLRB1	-0.134102	0.443423
USP9X	-0.134059	0.74916
RACK1	-0.133908	0.594869
OBSL1	-0.133803	3.26182
RPS3A	0.133775	0.688133
EIF1	0.133743	0.710966
SMC6	0.133642	1.11515
INO80	-0.133531	1.60625
UFD1	0.133513	0.987347
DAP3	0.133493	1.23392
TAF10	-0.133419	1.29272
THAP11	0.133319	0.885578
EAF1	-0.1333	0.813122
MFAP1	-0.133237	1.1971
IDH3A	0.133169	0.92335
KIFC1	-0.133081	2.1186
TMEM199	0.132997	1.17041
SEH1L	-0.132958	0.813456
COASY	0.132906	0.916624
COX6A1	0.132898	1.57139
ZNF763	0.132812	2.88346
AGO2	0.132805	2.08112
HNRNPH3	-0.132792	2.19497
H2AX	0.13274	1.18146
SUPT5H	0.132688	0.870168
ZEB2	-0.13259	0.956702
DNM1L	-0.132575	0.655912
RHNO1	0.132575	2.90459
PHF12	-0.132535	0.929911
FURIN	-0.132367	0.819747
VDAC1	0.132335	1.53823
WDR1	0.132296	0.43998
RPL32	0.131999	0.634775
TOP3A	0.131948	1.00603
CRTC3	0.131884	1.45137
COX15	0.131731	1.53331
EGFR	0.13172	0.755395
DENR	0.131678	0.977465
HTT	0.131656	1.73912
PRDM10	-0.131523	1.84465
NKAP	-0.131485	0.885916
FBXO11	0.13147	0.987989
PPP6C	0.131443	0.909728
IRS1	-0.131356	1.70596
SPRING1	0.13131	1.63837
STAMBP	0.131279	0.763971
DMAC1	0.131248	1.83501
CARM1	0.131076	1.09152
ZNF596	0.131009	2.46349
TAS2R43	-0.130968	2.82561
SHQ1	-0.130865	1.33428
ATAD5	-0.130744	2.47913
NDUFAF4	0.130673	1.36457
TSPAN17	0.130668	2.78182
CENPA	0.130378	0.652494
CRIPTO	0.130316	1.25005
SMNDC1	-0.130093	1.52679
UBE2D3	0.129948	0.534643
HAUS5	-0.129939	0.591463
AQP12B	0.129889	2.36789
CHST1	-0.129843	3.5568
RNMT	0.129821	1.00667
CDC37	0.129713	0.895846
ZBTB7A	-0.129711	1.22667
C5orf58	-0.129701	1.05478
BORA	-0.129656	0.933928
DCAF15	0.129615	1.4787
FDX1	0.129501	1.33852
EEF2KMT	0.129438	0.999268
POLG	0.129175	1.09597
SRBD1	0.129072	0.624351
METTL3	0.128998	1.2576
SLC7A1	0.128998	0.840467
INS	0.12898	2.26412
GADD45GIP1	0.128891	1.21871
MRPL50	0.128881	1.70617
OR2M3	0.128037	2.55256
NDUFAB1	-0.127914	0.840877
MED10	-0.127688	0.881051
JMJD6	0.127563	1.23555
MED17	-0.127526	1.26644
ARHGDIA	0.127512	2.12108
PAXBP1	-0.127478	1.19528
VTA1	-0.127421	1.98259
KCNK4	-0.127416	2.23076
BANF1	-0.127392	0.808008
NPM1	0.127363	0.529267
RBM17	-0.127336	0.942118
MYH9	0.127185	0.547722
FRS2	-0.127168	2.04642
FSIP2	-0.127149	2.94953
ATP1B3	0.126965	0.707417
SLC4A7	0.12696	0.804648
KIDINS220	0.126905	1.31641
BET1L	0.126901	2.65378
KCTD5	0.126695	0.749838
CCT2	0.126649	0.895306
POLR3E	-0.12661	1.16852
CYB5B	0.12658	0.699192
CHMP7	-0.126526	0.704295
MICOS10	0.126345	0.687115
CHRND	0.126302	3.09777
ZP3	0.126181	2.84649
FLI1	0.125939	1.11303
HNRNPM	0.125835	0.715929
CDC26	-0.125824	1.21216
AP1M1	-0.125784	1.7383
EIF2B1	0.125705	1.42225
CIC	-0.125698	1.63131
MRPL51	0.125666	1.32399
CIAO3	-0.125569	0.635222
VSX1	-0.125439	3.30909
IFNA21	0.125397	2.3203
ERBB2	0.125355	0.743223
TRIB1	0.125349	1.75197
RNASEH2A	0.125343	1.01762
DHX9	-0.125319	0.670502
MRPL30	0.12531	1.85685
TEX19	0.125161	3.10099
PLIN5	-0.125093	3.20853
COQ7	0.124997	1.45401
AKIRIN2	-0.124964	1.0629
GATC	0.124652	1.4256
PDCD7	-0.124547	1.41067
RIOK1	0.124374	1.12111
TIMMDC1	0.124342	1.3952
SLC34A3	0.12426	3.18149
XRCC3	0.124205	0.829846
PCMTD2	0.124025	2.72746
ACIN1	0.123999	1.05383
MRPS28	0.123987	1.64861
PSMD3	-0.123905	0.662662
MARCHF5	-0.123692	0.58488
LSM6	-0.123636	1.13703
TRIP12	-0.123631	1.31321
PIK3C3	0.123554	0.851137
CDCA5	-0.123538	0.730163
GET3	0.123499	0.675736
TTC7A	0.123354	0.863479
MVK	0.123338	0.623799
CDKN1A	-0.123237	1.0414
SMARCE1	0.123098	0.81546
TEAD4	0.123047	2.21753
MRPS5	0.123017	1.01501
PSMC2	-0.122962	0.803001
MRPL22	0.122946	1.25478
SCFD1	-0.12282	0.949198
EP300	-0.122771	0.477449
PQBP1	0.122641	2.15375
MYT1	0.122506	3.10362
ECSIT	0.122501	1.77264
NDUFS7	0.122486	1.38381
DHX38	-0.122448	1.73426
PISD	-0.122409	1.4928
ERAL1	0.122347	1.1709
SH3BP5L	0.12227	2.532
SEC23A	-0.122268	2.59505
DDX18	0.122249	0.956397
ITPK1	0.122246	1.33699
YARS1	0.122234	0.672565
ZFHX4	-0.12212	3.12742
NBAS	-0.122061	0.764031
TFIP11	-0.121931	1.21835
B3GALNT2	-0.121848	1.7954
SHOC2	-0.12172	0.961756
ARL2	-0.121667	0.714899
HK2	0.121662	1.41202
OSTC	-0.121551	1.25743
GFM1	0.121479	0.880108
YBEY	0.121443	1.65672
TMEM208	0.121416	1.97445
TIPIN	-0.121369	1.09946
EPB41L4A	-0.121341	3.31334
CENPW	0.121273	0.46762
EIF2S3	-0.121269	0.68032
CCDC43	-0.121238	3.35644
PRPF19	-0.121033	0.560338
SRPRA	-0.120872	1.26011
PTPN12	-0.120864	1.87058
C1orf74	0.120856	2.27739
NDUFAF1	0.120824	1.07266
E2F6	-0.120717	0.942209
WRAP73	0.120693	1.9167
FIG4	0.120594	2.03207
PTPRC	-0.120474	2.08139
RHOXF2B	0.120425	3.9885
MED22	-0.120374	1.04981
CDK6	0.120346	0.409595
UBE2C	-0.120296	0.77924
RPL37A	-0.120287	0.680895
DDB1	0.120284	0.690628
OR5M11	-0.120202	3.17722
CYYR1	-0.120153	2.61638
ABCB7	-0.12013	0.65017
SCO2	0.120091	1.39756
RAB6A	0.120063	0.553477
B3GNT2	0.119953	1.73468
RPRD1A	-0.119921	2.1833
EGLN1	-0.119803	0.760567
MARCHF9	-0.119789	1.83383
SARNP	0.119777	1.26234
ITGB5	-0.119516	0.655055
LIN9	-0.119506	1.72728
CPOX	0.119446	1.23102
SHC1	0.119362	1.25111
TDP2	0.119215	0.995213
YWHAZ	0.119174	0.839412
CCDC174	-0.119093	1.19963
HECTD1	-0.118845	0.944786
PDS5A	0.118839	0.676853
HRAS	0.118776	1.82129
SETD1B	0.118769	1.1521
TAFAZZIN	0.118716	0.650263
ARHGAP11A	-0.118652	1.67026
HJURP	0.118634	0.689127
WDR36	0.118611	0.560429
TENT5A	-0.118515	3.59814
TAF2	0.118378	1.28007
RBSN	0.118337	1.10597
MRPL40	0.118249	1.18677
IPPK	0.11821	0.720419
MED14	-0.1182	0.902814
GID8	-0.118194	2.85932
OAZ1	0.118175	2.07249
ARSA	0.118125	1.98584
SLC25A51	0.118007	1.60724
ARHGEF35	0.11795	2.55583
UBALD1	-0.117808	2.38914
FARS2	0.117795	0.697146
COX16	0.117773	1.75729
IBA57	0.117765	1.08283
H2BC21	-0.117617	1.06625
UBR4	-0.117524	0.491747
ARL4C	0.117473	2.64357
HMGB3	-0.117424	1.90264
CYP2A13	0.117395	2.41225
CAMLG	0.117368	1.30314
CPSF4	0.117298	0.613627
RSL24D1	0.117292	0.587504
MRPL2	0.117246	1.18878
NUP160	-0.11712	0.886421
RNF115	0.116975	1.91324
PKLR	-0.11695	3.09698
TUBA1C	0.116871	0.601687

## Sheet: Supp. Dataset 2 SMARCAL1
model	Cell Line Name	SMARCAL1 Gene Effect (Chronos) CRISPR (DepMap Public 24Q4+Score, Chronos)	Cell line
ACH-000082	G292CLONEA141B1	-0.90811	ALT
ACH-000133	HS729	-0.338781	ALT
ACH-000341	SKNFI	-0.207268	ALT
ACH-000364	U2OS	-0.0276982	ALT
ACH-000410	SAOS2	-0.58641	ALT
ACH-000592	TM31	-0.725126	ALT
ACH-001481	CHLA90	-0.838283	ALT
ACH-001526	HUO9	-0.43589	ALT
ACH-001610	NP5	-0.469886	ALT
ACH-001715	CAL72	-0.357361	ALT
ACH-002806	TB096	-0.581144	ALT
ACH-002922	SKNMM	-0.615874	ALT
ACH-000001	NIHOVCAR3	0.151731	Other
ACH-000004	HEL	-0.0149022	Other
ACH-000005	HEL9217	-0.11844	Other
ACH-000007	LS513	-0.0168861	Other
ACH-000009	C2BBE1	0.07784	Other
ACH-000011	253J	0.0921492	Other
ACH-000012	HCC827	0.0913972	Other
ACH-000013	ONCODG1	0.0069378	Other
ACH-000014	HS294T	0.0432703	Other
ACH-000015	NCIH1581	0.0973635	Other
ACH-000017	SKBR3	0.115151	Other
ACH-000018	T24	0.299664	Other
ACH-000019	MCF7	0.0201586	Other
ACH-000021	NCIH1693	0.113964	Other
ACH-000022	PATU8988S	0.163526	Other
ACH-000023	PATU8988T	0.0702359	Other
ACH-000024	OPM2	0.170375	Other
ACH-000025	CH157MN	-0.0261083	Other
ACH-000026	253JBV	0.34871	Other
ACH-000028	KPL1	-0.0284117	Other
ACH-000029	HCC827GR5	0.213555	Other
ACH-000030	PC14	0.0471905	Other
ACH-000035	NCIH1650	0.177205	Other
ACH-000036	U343	-0.0629946	Other
ACH-000037	S117	0.218849	Other
ACH-000039	SKNMC	0.0992964	Other
ACH-000040	U118MG	0.161504	Other
ACH-000041	RDES	0.0162458	Other
ACH-000042	PANC0203	-0.041985	Other
ACH-000045	MV411	-0.0900593	Other
ACH-000047	GCIY	0.148602	Other
ACH-000048	TOV112D	0.118948	Other
ACH-000052	A673	0.126537	Other
ACH-000053	KARPAS299	0.099897	Other
ACH-000054	HT1080	0.0575324	Other
ACH-000055	D283MED	-0.067511	Other
ACH-000060	PANC1005	0.238985	Other
ACH-000067	HS683	0.0492597	Other
ACH-000070	697	0.0743457	Other
ACH-000074	KU812	0.00168196	Other
ACH-000075	U87MG	0.0965097	Other
ACH-000076	NCO2	0.189158	Other
ACH-000077	MJ	0.0400207	Other
ACH-000078	MHHNB11	0.133665	Other
ACH-000085	T3M4	0.0392118	Other
ACH-000086	ACCMESO1	-0.00874579	Other
ACH-000087	SKES1	-0.157928	Other
ACH-000090	PC3	0.221357	Other
ACH-000092	NCIH2452	0.0160354	Other
ACH-000093	PANC0504	-0.00733411	Other
ACH-000094	HPAFII	-0.00165975	Other
ACH-000095	D341Med	0.00689057	Other
ACH-000096	G401	-0.027865	Other
ACH-000097	ZR751	0.130395	Other
ACH-000098	GAMG	0.11712	Other
ACH-000099	SIMA	0.0039607	Other
ACH-000100	RH41	-0.0364228	Other
ACH-000101	KE37	-0.455071	Other
ACH-000103	CAOV4	-0.0502446	Other
ACH-000106	JVM2	-0.116067	Other
ACH-000108	KP3	0.099154	Other
ACH-000111	HCC1187	0.0575983	Other
ACH-000113	OCIAML2	-0.165422	Other
ACH-000114	SU8686	0.0261716	Other
ACH-000115	VCAP	0.105676	Other
ACH-000116	OAW28	0.0979653	Other
ACH-000118	HUPT3	0.180613	Other
ACH-000120	CHP212	-0.0650631	Other
ACH-000123	COV434	0.0911305	Other
ACH-000124	OCILY19	-0.677651	Other
ACH-000127	SLR20	0.0201721	Other
ACH-000128	LN319	-0.0609491	Other
ACH-000132	JHOS2	0.202856	Other
ACH-000137	8MGBA	0.0450666	Other
ACH-000138	CFPAC1	0.150649	Other
ACH-000139	PANC0327	-0.0709042	Other
ACH-000141	SNU308	0.101507	Other
ACH-000142	CAL29	0.0809187	Other
ACH-000143	HCC2429	0.154716	Other
ACH-000144	RERFGC1B	0.226659	Other
ACH-000145	SKLMS1	0.147949	Other
ACH-000146	THP1	0.0715058	Other
ACH-000147	T47D	0.0359214	Other
ACH-000148	HS578T	0.0697546	Other
ACH-000149	SKNSH	-0.0680598	Other
ACH-000151	JM1	0.0199944	Other
ACH-000152	M059K	0.14367	Other
ACH-000153	NCIH2052	0.0412735	Other
ACH-000155	SW1990	0.114639	Other
ACH-000159	OSRC2	-0.00917176	Other
ACH-000160	BT12	0.0110236	Other
ACH-000161	CORL105	0.0704432	Other
ACH-000163	SW579	0.0227051	Other
ACH-000164	PANC1	0.170901	Other
ACH-000167	KE97	0.133347	Other
ACH-000168	NOMO1	-0.0258894	Other
ACH-000169	RD	0.205257	Other
ACH-000172	TM87	0.0911798	Other
ACH-000174	CAL62	0.0636323	Other
ACH-000176	LOUNH91	0.124359	Other
ACH-000178	HS766T	0.0434172	Other
ACH-000181	SCC9	-0.526959	Other
ACH-000182	SNU869	0.0735657	Other
ACH-000183	L363	-0.158714	Other
ACH-000187	CORL311	-0.00659403	Other
ACH-000188	SCC25	0.101126	Other
ACH-000189	RCC10RGB	0.0282767	Other
ACH-000190	HDMYZ	-0.0168581	Other
ACH-000191	BHT101	0.00177332	Other
ACH-000192	MFE280	0.244994	Other
ACH-000195	SET2	-0.0126599	Other
ACH-000198	EOL1	0.0464912	Other
ACH-000200	NMCG1	0.022174	Other
ACH-000202	COLO320	0.174145	Other
ACH-000203	NH6	0.129396	Other
ACH-000204	LP1	0.0314421	Other
ACH-000206	C8166	-0.253449	Other
ACH-000207	DETROIT562	0.0807098	Other
ACH-000208	U178	0.198959	Other
ACH-000209	SNU1079	0.187699	Other
ACH-000210	CADOES1	0.242754	Other
ACH-000211	DAOY	0.155661	Other
ACH-000212	CAL120	-0.0120355	Other
ACH-000213	HUPT4	0.102546	Other
ACH-000215	LN382	-0.00364891	Other
ACH-000216	JHESOAD1	0.110277	Other
ACH-000217	JHH6	0.196242	Other
ACH-000219	A375	0.0328366	Other
ACH-000221	SNU398	0.21856	Other
ACH-000222	ASPC1	0.116196	Other
ACH-000223	HCC1937	0.203396	Other
ACH-000226	SUPM2	0.1645	Other
ACH-000227	KPNYN	0.0245082	Other
ACH-000228	BICR31	0.24006	Other
ACH-000231	KALS1	-0.165679	Other
ACH-000232	U251MG	0.0858817	Other
ACH-000233	DEL	0.125422	Other
ACH-000234	CAKI2	0.0709099	Other
ACH-000235	PANC0403	0.142436	Other
ACH-000237	JHOM1	0.119941	Other
ACH-000238	SCC4	0.137228	Other
ACH-000239	HUG1N	0.302274	Other
ACH-000242	RT4	0.208087	Other
ACH-000243	DANG	0.160152	Other
ACH-000244	DKMG	0.166244	Other
ACH-000246	SLR23	-0.148254	Other
ACH-000247	OCUM1	0.0933688	Other
ACH-000248	AU565	0.206759	Other
ACH-000249	CL11	0.0146308	Other
ACH-000250	KMRC20	-0.0552167	Other
ACH-000251	NCIH2887	0.166126	Other
ACH-000252	LS1034	0.192987	Other
ACH-000253	COLO201	0.0255435	Other
ACH-000255	LMSU	0.157258	Other
ACH-000256	COV318	0.148618	Other
ACH-000257	CORL279	-0.0886231	Other
ACH-000258	DU4475	-0.0994881	Other
ACH-000259	KELLY	0.154212	Other
ACH-000260	SKNAS	0.134348	Other
ACH-000261	RERFLCAI	0.0811637	Other
ACH-000262	UOK101	-0.103763	Other
ACH-000263	KASUMI1	0.119895	Other
ACH-000264	CALU6	0.115397	Other
ACH-000265	KP4	0.0370182	Other
ACH-000266	SNU213	0.148418	Other
ACH-000268	SNU245	0.110516	Other
ACH-000269	AM38	0.0599131	Other
ACH-000271	SUDHL10	-0.133896	Other
ACH-000272	SLR24	0.06338	Other
ACH-000273	SF539	0.0684384	Other
ACH-000274	HS852T	0.0487949	Other
ACH-000276	HCC38	0.243771	Other
ACH-000277	HCC1419	-0.0352319	Other
ACH-000278	COV362	-0.0295947	Other
ACH-000279	EWS502	-0.0337057	Other
ACH-000280	SNU840	0.124146	Other
ACH-000281	KP2	0.119318	Other
ACH-000286	SNU1033	-0.00194449	Other
ACH-000288	BT549	0.00800288	Other
ACH-000290	NCIH209	0.0357521	Other
ACH-000291	OV90	0.0884788	Other
ACH-000292	NCIH841	0.0690943	Other
ACH-000293	KLE	0.18262	Other
ACH-000294	NB4	-0.128804	Other
ACH-000295	EM2	-0.0241297	Other
ACH-000296	OUMS23	0.435284	Other
ACH-000302	SNU1077	0.158223	Other
ACH-000303	SNU5	-0.23225	Other
ACH-000304	WM115	-0.0762209	Other
ACH-000305	ECGI10	0.116118	Other
ACH-000307	PK1	0.0711943	Other
ACH-000308	EFO21	0.0356912	Other
ACH-000310	IMR32	0.19686	Other
ACH-000311	NCIH2122	0.195842	Other
ACH-000312	SKNBE2	0.131281	Other
ACH-000313	KMRC3	0.0118747	Other
ACH-000315	KARPAS422	0.0304833	Other
ACH-000316	SNU886	0.0397486	Other
ACH-000317	TUHR14TKB	0.0384368	Other
ACH-000318	TE10	0.181856	Other
ACH-000319	MPP89	-0.01387	Other
ACH-000320	PSN1	0.164091	Other
ACH-000322	HT144	0.0287134	Other
ACH-000323	42MGBA	0.118847	Other
ACH-000324	JHOC5	0.0652128	Other
ACH-000325	SNU620	-0.199719	Other
ACH-000326	JURLMK1	0.0710368	Other
ACH-000329	CCFSTTG1	-0.0942153	Other
ACH-000330	EFM19	0.0593969	Other
ACH-000331	ISTMES2	0.156799	Other
ACH-000332	YAPC	-0.290601	Other
ACH-000334	DB	0.180931	Other
ACH-000335	MSTO211H	-0.189822	Other
ACH-000336	OCIAML3	-0.0299807	Other
ACH-000337	NCIH3122	0.0676017	Other
ACH-000338	SR786	-0.0942309	Other
ACH-000339	HCC461	0.0915907	Other
ACH-000343	NCIH522	0.0801597	Other
ACH-000344	SNU668	-0.00704824	Other
ACH-000345	KPNRTBM1	0.068472	Other
ACH-000346	JVM3	0.00598003	Other
ACH-000348	RPMI7951	0.170757	Other
ACH-000350	COLO678	0.0125804	Other
ACH-000352	HCC1428	0.286976	Other
ACH-000354	CAPAN1	0.191316	Other
ACH-000355	NCIH82	0.0761727	Other
ACH-000356	MKN45	0.167608	Other
ACH-000359	MG63	0.0335399	Other
ACH-000361	SKHEP1	-0.0424268	Other
ACH-000362	MOLM13	-0.203951	Other
ACH-000363	SKMM2	-0.0127431	Other
ACH-000365	SUDHL4	0.120821	Other
ACH-000366	SKNDZ	-0.0658265	Other
ACH-000367	NCIH226	0.13767	Other
ACH-000368	SNU1105	0.0735802	Other
ACH-000370	SNU626	-0.0702101	Other
ACH-000371	RL	0.189274	Other
ACH-000373	SKM1	0.105157	Other
ACH-000374	HCC1143	0.010231	Other
ACH-000375	G402	0.0386645	Other
ACH-000376	SF295	0.0580592	Other
ACH-000377	SNU478	0.181557	Other
ACH-000378	NCIH647	0.230562	Other
ACH-000381	T84	0.0637366	Other
ACH-000383	OE33	0.136219	Other
ACH-000385	SKRC52	0.18222	Other
ACH-000387	TF1	0.049397	Other
ACH-000389	H4	-0.15971	Other
ACH-000390	LUDLU1	0.0782716	Other
ACH-000391	MHHES1	0.127314	Other
ACH-000393	HLF	0.00693274	Other
ACH-000395	NCIH520	0.00735273	Other
ACH-000396	J82	0.136801	Other
ACH-000397	TEN	0.0603713	Other
ACH-000398	RI1	-0.161303	Other
ACH-000401	COLO800	0.0438603	Other
ACH-000402	BL70	-0.0518924	Other
ACH-000403	NCIH747	0.062223	Other
ACH-000404	K029AX	0.0695727	Other
ACH-000405	MEC1	-0.100382	Other
ACH-000406	U937	0.0966347	Other
ACH-000407	SNU685	0.0128499	Other
ACH-000408	TE5	0.0246192	Other
ACH-000411	769P	-0.524043	Other
ACH-000414	NCIH1944	0.130869	Other
ACH-000415	BICR6	0.0610293	Other
ACH-000416	NCIH838	0.0791057	Other
ACH-000417	PANC0813	-0.0079207	Other
ACH-000420	SNU449	0.159717	Other
ACH-000421	SW837	-0.00139759	Other
ACH-000422	SNU475	0.0303574	Other
ACH-000424	TC71	0.121077	Other
ACH-000425	UACC62	0.0539954	Other
ACH-000426	KMS20	0.174306	Other
ACH-000427	NCIN87	0.180556	Other
ACH-000430	TYKNU	-0.415382	Other
ACH-000431	NCIH1694	-0.0465249	Other
ACH-000433	CAKI1	0.0580647	Other
ACH-000434	NCIH1915	0.206488	Other
ACH-000435	EFE184	0.196157	Other
ACH-000436	OCIMY7	0.0122396	Other
ACH-000437	SW1088	0.050837	Other
ACH-000438	LU65	0.0502029	Other
ACH-000441	SH4	0.0370225	Other
ACH-000442	RERFLCSQ1	0.219455	Other
ACH-000444	LU99	-0.0061237	Other
ACH-000445	KNS60	0.398506	Other
ACH-000446	KPNSI9S	0.0807856	Other
ACH-000448	NCIH1666	0.0313208	Other
ACH-000450	MELHO	0.11981	Other
ACH-000452	TE8	0.149504	Other
ACH-000454	HCC95	0.0568277	Other
ACH-000455	LN428	0.0252236	Other
ACH-000456	BCPAP	0.0699518	Other
ACH-000458	CJM	0.113194	Other
ACH-000459	TUHR10TKB	0.194846	Other
ACH-000460	SNU8	0.0837989	Other
ACH-000461	SNU1196	0.0837212	Other
ACH-000463	NCIH460	0.060697	Other
ACH-000464	CAS1	0.111252	Other
ACH-000466	SNU216	0.0893287	Other
ACH-000467	HCC56	0.0785075	Other
ACH-000468	PK45H	0.0954344	Other
ACH-000469	YH13	0.15734	Other
ACH-000470	SW1463	-0.0975234	Other
ACH-000471	LI7	0.045866	Other
ACH-000472	HSC2	0.0941434	Other
ACH-000473	RT112	0.115411	Other
ACH-000475	HUH1	0.0988144	Other
ACH-000476	JHH4	0.0670573	Other
ACH-000477	MALME3M	-0.0564466	Other
ACH-000478	SNU387	-0.0687469	Other
ACH-000479	KNS81	-0.0359445	Other
ACH-000480	HUH7	-0.195332	Other
ACH-000481	NCIH2170	0.0982597	Other
ACH-000483	SNU182	-0.0779495	Other
ACH-000484	VMRCRCW	0.127809	Other
ACH-000485	GSU	0.0905918	Other
ACH-000486	KU1919	0.112886	Other
ACH-000487	F36P	0.0369134	Other
ACH-000488	TE11	0.110381	Other
ACH-000489	SW1116	0.0426682	Other
ACH-000490	SF767	0.021138	Other
ACH-000491	NCIH716	-0.0924987	Other
ACH-000493	SNU423	0.0729202	Other
ACH-000495	TUHR4TKB	-0.114128	Other
ACH-000496	NCIH1792	0.0738989	Other
ACH-000498	KO52	0.289808	Other
ACH-000499	EW8	0.0110323	Other
ACH-000500	SNU46	0.2113	Other
ACH-000501	LS123	0.147359	Other
ACH-000502	TCCPAN2	-0.00637088	Other
ACH-000503	BICR16	0.0548868	Other
ACH-000504	SNB75	0.10023	Other
ACH-000505	RKN	0.119645	Other
ACH-000507	KE39	0.108622	Other
ACH-000510	NCIH1299	-0.0495491	Other
ACH-000511	CALU1	0.143947	Other
ACH-000512	INA6	0.294716	Other
ACH-000514	NCIH1092	0.0494461	Other
ACH-000515	HCC33	0.0253684	Other
ACH-000516	CAL78	0.209459	Other
ACH-000517	SNU410	0.0769329	Other
ACH-000518	CAL33	0.154392	Other
ACH-000519	PEER	-0.0312992	Other
ACH-000520	59M	-0.0588705	Other
ACH-000521	NCIH2030	0.104934	Other
ACH-000522	UMUC3	0.0433396	Other
ACH-000524	KURAMOCHI	0.071662	Other
ACH-000525	NCIH2171	0.100335	Other
ACH-000527	OVISE	0.0349082	Other
ACH-000528	ABC1	0.143778	Other
ACH-000532	SNU61	0.0838072	Other
ACH-000533	NCIH2004RT	0.0385915	Other
ACH-000535	BXPC3	0.15445	Other
ACH-000537	SNU761	0.0225757	Other
ACH-000541	KMS34	0.0578234	Other
ACH-000542	HEYA8	0.0866335	Other
ACH-000544	OE21	0.0592939	Other
ACH-000545	VMCUB1	0.189644	Other
ACH-000546	HSC4	-0.00773795	Other
ACH-000547	HT1197	0.100056	Other
ACH-000548	BHY	0.119671	Other
ACH-000549	SNU1076	-0.0552663	Other
ACH-000550	IGR39	0.0244042	Other
ACH-000551	K562	-0.100076	Other
ACH-000552	HT29	0.0651259	Other
ACH-000554	UACC893	-0.168957	Other
ACH-000556	SIHA	0.0924578	Other
ACH-000557	AML193	0.104169	Other
ACH-000558	A172	-0.0417517	Other
ACH-000559	NCIH1836	0.109675	Other
ACH-000561	TDOTT	0.0670221	Other
ACH-000562	HCC78	-0.0523932	Other
ACH-000563	EBC1	-0.0354029	Other
ACH-000565	RCM1	0.22852	Other
ACH-000567	ST486	0.0581008	Other
ACH-000569	ISTMES1	0.285293	Other
ACH-000570	YKG1	0.157427	Other
ACH-000571	T98G	0.136451	Other
ACH-000573	MDAMB436	0.106033	Other
ACH-000576	KMS27	0.134173	Other
ACH-000577	JHH2	0.245089	Other
ACH-000579	UACC257	-0.0606975	Other
ACH-000580	C32	0.0436311	Other
ACH-000581	SNU16	0.0650905	Other
ACH-000583	MC116	-0.000958271	Other
ACH-000584	JHOS4	0.199677	Other
ACH-000585	EPLC272H	-0.0423431	Other
ACH-000587	NCIH1975	0.158385	Other
ACH-000588	KMS26	-0.145121	Other
ACH-000589	NCIH1437	0.0933623	Other
ACH-000591	LN235	-0.0416448	Other
ACH-000593	BC3C	0.052863	Other
ACH-000595	LN229	-0.330106	Other
ACH-000596	LCLC97TM1	0.232802	Other
ACH-000597	TTC709	0.0253743	Other
ACH-000599	PATU8902	-0.120384	Other
ACH-000601	MIAPACA2	0.230774	Other
ACH-000602	M07E	0.07583	Other
ACH-000604	KYO1	0.0990446	Other
ACH-000605	TE6	0.237764	Other
ACH-000606	PECAPJ34CLONEC12	0.157445	Other
ACH-000607	KYM1	-0.0942006	Other
ACH-000608	COV644	0.116119	Other
ACH-000609	SF126	0.269906	Other
ACH-000614	RVH421	0.0438431	Other
ACH-000616	HS746T	0.102442	Other
ACH-000618	SNU1041	-0.0166561	Other
ACH-000619	PECAPJ15	0.140826	Other
ACH-000620	JHH1	0.20688	Other
ACH-000621	MDAMB157	0.135055	Other
ACH-000622	KNS42	0.220519	Other
ACH-000623	SNU201	-0.255882	Other
ACH-000624	HCC1806	0.0909863	Other
ACH-000627	LCLC103H	0.111635	Other
ACH-000630	YD8	0.0664094	Other
ACH-000631	KS1	-0.117206	Other
ACH-000632	HS944T	0.0700069	Other
ACH-000633	FU97	0.148161	Other
ACH-000634	LN340	0.259486	Other
ACH-000637	KYSE520	0.264379	Other
ACH-000638	NCIH441	0.104603	Other
ACH-000639	NCIH211	0.13562	Other
ACH-000645	JL1	-0.0222628	Other
ACH-000646	OVMANA	0.162952	Other
ACH-000647	TE1	0.135791	Other
ACH-000648	NCIH28	-0.0496937	Other
ACH-000649	786O	0.102653	Other
ACH-000651	SW620	0.105129	Other
ACH-000652	SUIT2	0.0563861	Other
ACH-000653	JJN3	0.0859376	Other
ACH-000654	RAJI	0.0230817	Other
ACH-000655	SF268	0.0744986	Other
ACH-000656	SUDHL8	0.0423372	Other
ACH-000657	A2780	0.0596802	Other
ACH-000660	SUDHL5	0.098497	Other
ACH-000661	WM1799	-0.134905	Other
ACH-000662	CORL23	-0.102383	Other
ACH-000663	OVTOKO	0.167908	Other
ACH-000664	SUDHL1	-0.0042027	Other
ACH-000665	SKMES1	0.0649356	Other
ACH-000666	NCIH1355	0.0503682	Other
ACH-000667	HCC44	0.123258	Other
ACH-000668	HCC70	-0.0632329	Other
ACH-000671	HUH6	0.00658734	Other
ACH-000672	IALM	0.171199	Other
ACH-000673	LN443	0.08163	Other
ACH-000676	LN464	0.0843711	Other
ACH-000677	SW1573	0.269037	Other
ACH-000681	A549	0.0441181	Other
ACH-000682	SNU1066	0.144067	Other
ACH-000683	SNU503	0.170149	Other
ACH-000684	KMRC1	-0.0167923	Other
ACH-000685	L33	-0.0570572	Other
ACH-000688	OV7	0.0927465	Other
ACH-000693	KYSE180	0.0425922	Other
ACH-000694	TE9	0.16302	Other
ACH-000695	CORL47	0.122556	Other
ACH-000696	OVCAR8	0.0859369	Other
ACH-000697	A3KAW	0.135651	Other
ACH-000698	DMS53	0.194362	Other
ACH-000699	HCC1395	0.0728265	Other
ACH-000700	NCIH2882	0.394269	Other
ACH-000701	RMUGS	0.10459	Other
ACH-000702	L1236	0.0210113	Other
ACH-000704	OAW42	-0.0302279	Other
ACH-000706	EKVX	0.152674	Other
ACH-000709	KMRC2	0.252899	Other
ACH-000711	JIMT1	0.132708	Other
ACH-000713	CAOV3	0.16938	Other
ACH-000714	KMS11	0.0831714	Other
ACH-000716	TT2609C02	0.128096	Other
ACH-000717	COLO680N	0.045701	Other
ACH-000718	NCIH2291	0.044578	Other
ACH-000719	RMGI	0.0299356	Other
ACH-000720	TCCSUP	-0.00961704	Other
ACH-000721	HMC18	0.0757595	Other
ACH-000722	SNUC1	0.0438521	Other
ACH-000724	HT1376	0.213496	Other
ACH-000725	HCC202	0.0752886	Other
ACH-000732	PECAPJ41CLONED2	0.156062	Other
ACH-000734	JHH5	0.114036	Other
ACH-000735	PECAPJ49	0.122281	Other
ACH-000736	SNU601	-0.114878	Other
ACH-000738	GB1	0.0539908	Other
ACH-000739	HEPG2	0.112509	Other
ACH-000740	A253	0.184352	Other
ACH-000741	UBLC1	0.0526497	Other
ACH-000746	GSS	-0.0544716	Other
ACH-000747	NCIH1703	0.0167616	Other
ACH-000748	SJSA1	0.139341	Other
ACH-000749	DMS273	0.00267028	Other
ACH-000753	JMSU1	0.0999115	Other
ACH-000754	L428	-0.0418087	Other
ACH-000756	GI1	0.0725089	Other
ACH-000757	A427	0.0447865	Other
ACH-000758	MKN74	0.0225315	Other
ACH-000760	LNZ308	0.226236	Other
ACH-000762	YD38	-0.142353	Other
ACH-000763	MM1S	-0.0462696	Other
ACH-000764	SH10TC	0.279534	Other
ACH-000765	WM983B	0.0759916	Other
ACH-000766	NCIH1648	0.0244178	Other
ACH-000767	NCIH526	0.197084	Other
ACH-000768	MDAMB231	0.177028	Other
ACH-000769	LK2	0.0989216	Other
ACH-000770	P31FUJ	-1.08034	Other
ACH-000771	BICR56	0.111165	Other
ACH-000773	KIJK	0.0541063	Other
ACH-000774	RERFLCAD2	0.0192476	Other
ACH-000775	NCIH727	0.116285	Other
ACH-000776	ONS76	-0.0683516	Other
ACH-000777	KYSE30	0.071709	Other
ACH-000778	HSC3	0.141287	Other
ACH-000781	NCIH2023	0.128747	Other
ACH-000782	SEM	-0.340206	Other
ACH-000783	CAMA1	0.0183977	Other
ACH-000784	KYSE70	0.100403	Other
ACH-000785	NCIH2126	0.184139	Other
ACH-000787	LXF289	0.13914	Other
ACH-000788	A2058	0.0183178	Other
ACH-000790	SHP77	0.14213	Other
ACH-000791	RERFLCAD1	0.162437	Other
ACH-000792	BFTC909	-0.0480884	Other
ACH-000793	KATOIII	0.131565	Other
ACH-000794	BICR22	-0.0515379	Other
ACH-000796	MCAS	0.0639071	Other
ACH-000798	CL40	0.0235959	Other
ACH-000799	HS695T	-0.152767	Other
ACH-000800	NCIH446	0.182051	Other
ACH-000801	HS936T	0.00624459	Other
ACH-000802	BFTC905	0.117291	Other
ACH-000804	NB1	0.0932428	Other
ACH-000805	COLO679	0.0972802	Other
ACH-000807	SNU738	-0.0600097	Other
ACH-000809	KYSE410	0.0479673	Other
ACH-000810	SKMEL30	0.110957	Other
ACH-000811	SKOV3	0.181079	Other
ACH-000817	RPMI8226	0.197785	Other
ACH-000819	LN18	0.0427884	Other
ACH-000820	SW403	0.218442	Other
ACH-000821	EJM	-0.0683167	Other
ACH-000822	SKMEL24	0.0150084	Other
ACH-000823	KYSE140	0.0818576	Other
ACH-000824	KYSE510	0.0934542	Other
ACH-000826	CAL12T	0.190353	Other
ACH-000827	WM793	0.101996	Other
ACH-000829	HUNS1	0.126588	Other
ACH-000831	HEC50B	0.0169115	Other
ACH-000832	CAL27	0.0729078	Other
ACH-000833	RH30	-0.385611	Other
ACH-000834	UMUC1	0.1819	Other
ACH-000835	GCT	0.036408	Other
ACH-000836	YD15	-0.0127106	Other
ACH-000837	NCIH322	0.110618	Other
ACH-000838	AMO1	0.197329	Other
ACH-000839	SCABER	0.0684031	Other
ACH-000840	HCC366	0.20987	Other
ACH-000841	NCIH2087	0.013287	Other
ACH-000843	HARA	0.0511291	Other
ACH-000845	NCIH1373	0.0576222	Other
ACH-000846	FADU	0.108277	Other
ACH-000847	HGC27	0.106173	Other
ACH-000848	JHH7	0.180649	Other
ACH-000849	MDAMB468	0.0548054	Other
ACH-000851	MORCPR	0.340722	Other
ACH-000853	NCIH661	0.121374	Other
ACH-000855	KYSE150	0.205019	Other
ACH-000856	CAL51	-0.0331742	Other
ACH-000858	KNS62	0.139421	Other
ACH-000859	HCC1954	0.151748	Other
ACH-000860	NCIH358	0.074884	Other
ACH-000861	HOP62	0.100584	Other
ACH-000862	KMBC2	0.200902	Other
ACH-000863	DBTRG05MG	-0.174623	Other
ACH-000864	COLO684	-0.0370217	Other
ACH-000865	KYSE450	0.00753492	Other
ACH-000866	NCIH1048	0.0628091	Other
ACH-000867	CHAGOK1	0.123569	Other
ACH-000869	NCIH1568	0.112231	Other
ACH-000871	NCIH510	-0.109531	Other
ACH-000872	HCC515	0.132938	Other
ACH-000873	KYSE270	0.0255181	Other
ACH-000874	RS411	-0.0369446	Other
ACH-000876	MDAMB415	0.12736	Other
ACH-000878	HCC15	-0.0728079	Other
ACH-000879	MFE296	0.118003	Other
ACH-000880	AGS	0.0888732	Other
ACH-000881	MELJUSO	0.0011507	Other
ACH-000882	IGR1	0.123394	Other
ACH-000884	MDAMB435S	0.173427	Other
ACH-000885	TOV21G	0.0406001	Other
ACH-000886	NCIH2009	0.0452193	Other
ACH-000887	SF172	0.117311	Other
ACH-000888	NCIH1793	0.022722	Other
ACH-000889	KMM1	0.0603231	Other
ACH-000890	SW1271	0.00281049	Other
ACH-000894	NCIH1869	0.00526385	Other
ACH-000896	647V	0.136663	Other
ACH-000898	SNU719	0.114691	Other
ACH-000899	WM88	0.148825	Other
ACH-000900	NCIH23	0.0321157	Other
ACH-000901	HCC1359	0.154312	Other
ACH-000903	FTC133	0.176618	Other
ACH-000905	5637	0.0178115	Other
ACH-000906	ES2	0.103931	Other
ACH-000907	SNU349	0.124205	Other
ACH-000910	MDAMB453	-0.122832	Other
ACH-000911	NUGC3	0.125334	Other
ACH-000912	NCIH2286	0.122592	Other
ACH-000913	ESS1	0.0403063	Other
ACH-000914	HT	0.0879573	Other
ACH-000915	IPC298	0.0428586	Other
ACH-000916	NCIH1573	0.0199456	Other
ACH-000917	TE4	0.0751056	Other
ACH-000919	IM95	-0.0827428	Other
ACH-000920	CMLT1	0.190351	Other
ACH-000921	NCIH157DM	-1.20147	Other
ACH-000922	RCHACV	-0.324428	Other
ACH-000924	NCIH2172	0.0472694	Other
ACH-000926	HT55	0.0405557	Other
ACH-000928	JHUEM1	-0.125777	Other
ACH-000929	NCIH2110	0.134958	Other
ACH-000932	SNU1	0.0139983	Other
ACH-000934	MDAMB361	0.00790686	Other
ACH-000935	MDST8	0.281388	Other
ACH-000936	EFO27	0.0965625	Other
ACH-000937	PF382	-0.0312196	Other
ACH-000938	NALM6	0.117891	Other
ACH-000939	SKUT1	0.0599453	Other
ACH-000941	HEC1B	0.173691	Other
ACH-000943	RKO	0.0919657	Other
ACH-000944	NAMALWA	0.104841	Other
ACH-000945	NCIH650	-0.055897	Other
ACH-000946	HEC265	-0.297261	Other
ACH-000947	OVK18	0.077348	Other
ACH-000948	2313287	0.0271889	Other
ACH-000950	LOVO	0.164864	Other
ACH-000953	SUPT1	0.00763933	Other
ACH-000956	22RV1	-0.195619	Other
ACH-000957	LS180	-0.0424005	Other
ACH-000958	SW48	-0.225263	Other
ACH-000959	SNUC4	0.0277847	Other
ACH-000960	REH	0.02724	Other
ACH-000961	ISHIKAWAHERAKLIO02ER	-0.052786	Other
ACH-000962	OC314	-0.00608712	Other
ACH-000963	CCK81	0.173781	Other
ACH-000965	RL952	0.0665391	Other
ACH-000966	IGROV1	0.00186601	Other
ACH-000968	COLO792	0.0491028	Other
ACH-000969	KM12	0.070549	Other
ACH-000970	SNUC5	0.174547	Other
ACH-000971	HCT116	0.0970031	Other
ACH-000972	HEC151	0.205277	Other
ACH-000973	639V	0.0586348	Other
ACH-000974	SNGM	0.0482395	Other
ACH-000975	HCC2450	0.241574	Other
ACH-000976	HUCCT1	0.16125	Other
ACH-000977	LNCAPCLONEFGC	0.0500696	Other
ACH-000978	EN	0.0952016	Other
ACH-000979	DU145	0.0235757	Other
ACH-000980	NCIH1155	0.117359	Other
ACH-000983	KCL22	0.11544	Other
ACH-000984	HEC6	0.157618	Other
ACH-000985	LS411N	-0.0482475	Other
ACH-000986	HT115	0.221839	Other
ACH-000988	MFE319	0.0143539	Other
ACH-000991	SNU81	0.143139	Other
ACH-000993	JHUEM7	0.234904	Other
ACH-000994	HEC59	-0.00125974	Other
ACH-000995	JURKAT	-0.0670471	Other
ACH-000996	HEC251	0.0931178	Other
ACH-000997	HCT15	0.0332135	Other
ACH-001001	143B	0.105535	Other
ACH-001016	BECKER	-0.0138811	Other
ACH-001020	BT16	-0.0467876	Other
ACH-001028	CHLA06ATRT	0.0668492	Other
ACH-001029	CHLA10	-0.0623336	Other
ACH-001031	CHLA266	0.0170693	Other
ACH-001033	CHLA57	0.0893385	Other
ACH-001036	CMK115	-0.0389736	Other
ACH-001038	COGE352	0.0844833	Other
ACH-001039	COLO205	-0.0943495	Other
ACH-001041	CHL1DM	0.122157	Other
ACH-001048	COV504	0.0518497	Other
ACH-001050	CW9019	-0.102551	Other
ACH-001053	D425	-0.169078	Other
ACH-001054	D458	-0.200617	Other
ACH-001061	DLD1	0.130765	Other
ACH-001065	EVSAT	0.0584349	Other
ACH-001067	F5	-0.10218	Other
ACH-001075	NCIH292	-0.0648696	Other
ACH-001081	HCC2998	0.0952442	Other
ACH-001096	JR	-0.074157	Other
ACH-001098	KCIMOH1	0.0640269	Other
ACH-001099	KD	0.0600024	Other
ACH-001107	KP1N	0.026096	Other
ACH-001111	L82	0.24887	Other
ACH-001119	MAC2A	-0.232602	Other
ACH-001126	MOGGUVW	0.264954	Other
ACH-001128	MON	0.114555	Other
ACH-001129	MONOMAC1	0.171272	Other
ACH-001134	MYLA	-0.144965	Other
ACH-001137	NCIH1993	0.161086	Other
ACH-001145	OC316	0.121955	Other
ACH-001151	OVCAR5	0.103956	Other
ACH-001163	CCLFPEDS0001T	0.155421	Other
ACH-001164	CCLFPEDS0003T	0.0522578	Other
ACH-001172	U251MGDM	0.0570336	Other
ACH-001183	RT11284	0.00635131	Other
ACH-001184	SCMCRM2	-0.252683	Other
ACH-001188	SHSY5Y	-0.0855684	Other
ACH-001190	SKMEL2	0.116224	Other
ACH-001192	SKNEP1	0.099624	Other
ACH-001193	SKPNDW	0.138193	Other
ACH-001194	SKRC31	0.0961284	Other
ACH-001196	SMSCTR	-0.179861	Other
ACH-001197	SMZ1	-0.111408	Other
ACH-001205	TC32	0.0853301	Other
ACH-001211	TTC549	0.0333599	Other
ACH-001227	UPCISCC090	-0.0757924	Other
ACH-001228	UPCISCC152	0.11304	Other
ACH-001229	UPCISCC154	-0.00217263	Other
ACH-001232	UW228	0.0610372	Other
ACH-001233	VMRCLCD	0.0322732	Other
ACH-001239	WM2664	0.0303057	Other
ACH-001270	127399	0.214563	Other
ACH-001274	SW982	-0.257588	Other
ACH-001275	OSA1777	0.130914	Other
ACH-001277	YAMATO	0.243192	Other
ACH-001278	BIN67	7.22054e-05	Other
ACH-001279	SCCOHT1	0.060684	Other
ACH-001280	SCS214	0.048569	Other
ACH-001283	TC106	0.0136334	Other
ACH-001289	COGAR359	-0.0762952	Other
ACH-001295	Y79	0.0314643	Other
ACH-001300	CHLA15	-0.108286	Other
ACH-001301	COGN278	0.0633852	Other
ACH-001302	COGN305	0.0906914	Other
ACH-001303	NB1643	-0.052788	Other
ACH-001306	8305C	0.02502	Other
ACH-001307	8505C	0.0666997	Other
ACH-001310	HA1E	-0.138415	Other
ACH-001318	PLCPRF5	0.0135456	Other
ACH-001322	CME1	0.103778	Other
ACH-001328	A431	0.0851378	Other
ACH-001329	ANGMCSS	0.0670679	Other
ACH-001331	BICR10	0.0102121	Other
ACH-001332	BICR78	0.141941	Other
ACH-001333	C33A	-0.0245455	Other
ACH-001334	C4I	0.181248	Other
ACH-001335	C4II	0.0332941	Other
ACH-001336	CASKI	0.0583573	Other
ACH-001338	CHP134	0.224203	Other
ACH-001340	COV413A	0.0500916	Other
ACH-001341	DOTC24510	0.121179	Other
ACH-001344	GIMEN	0.20461	Other
ACH-001345	GP5D	-0.193819	Other
ACH-001346	H103	0.165029	Other
ACH-001347	H157	-0.0146926	Other
ACH-001353	JOPACA1	0.0557375	Other
ACH-001354	LAN2	-0.0206863	Other
ACH-001356	MB1	0.218189	Other
ACH-001360	MS751	0.137908	Other
ACH-001366	NGP	-0.00520789	Other
ACH-001367	NMB	-0.0843662	Other
ACH-001368	OACM51	0.105483	Other
ACH-001370	OCIP5X	0.141755	Other
ACH-001374	PA1	0.326507	Other
ACH-001375	PACADD119	0.180788	Other
ACH-001377	PACADD137	0.150777	Other
ACH-001379	PACADD161	0.249861	Other
ACH-001380	PACADD165	0.0684264	Other
ACH-001382	PACADD188	0.23829	Other
ACH-001385	RPMI2650	-0.00790683	Other
ACH-001386	SCLC22H	0.111232	Other
ACH-001388	SUM102PT	0.0754561	Other
ACH-001389	SUM1315MO2	0.09253	Other
ACH-001390	SUM149PT	0.237189	Other
ACH-001391	SUM159PT	0.159397	Other
ACH-001392	SUM185PE	0.310855	Other
ACH-001393	SUM190PT	0.0110761	Other
ACH-001394	SUM229PE	0.034377	Other
ACH-001396	SUM52PE	0.0796722	Other
ACH-001398	SW156	0.19709	Other
ACH-001399	SW626	0.216809	Other
ACH-001400	SW954	0.172841	Other
ACH-001401	SW13	0.181565	Other
ACH-001402	SW756	0.0647905	Other
ACH-001403	TO14	0.168405	Other
ACH-001407	UMUC13	0.105226	Other
ACH-001408	UMUC14	-0.027619	Other
ACH-001409	UMUC16	0.252916	Other
ACH-001411	UMUC5	0.142314	Other
ACH-001412	UMUC10	0.0343397	Other
ACH-001413	UMUC11	-0.135997	Other
ACH-001414	UMUC6	0.076938	Other
ACH-001415	UMUC7	0.0790675	Other
ACH-001416	UMUC9	0.244042	Other
ACH-001418	UWB1289	0.129065	Other
ACH-001419	VP229	0.0446249	Other
ACH-001421	WERIRB1	-0.139009	Other
ACH-001422	WPE1NA22	0.182868	Other
ACH-001430	TC138	-0.0180832	Other
ACH-001431	TC205	-0.131025	Other
ACH-001433	CCLFPEDS0008T	0.285774	Other
ACH-001436	1411H	0.259292	Other
ACH-001442	A388	0.0917733	Other
ACH-001443	ASH3	0.295147	Other
ACH-001450	BLUE1	0.0282983	Other
ACH-001451	BOKU	-0.00622533	Other
ACH-001453	BPH1	-0.0348125	Other
ACH-001454	C10	0.147349	Other
ACH-001458	C75	0.213588	Other
ACH-001459	C80	0.192311	Other
ACH-001460	C84	0.13421	Other
ACH-001461	C99	0.114529	Other
ACH-001484	CI	-0.124844	Other
ACH-001494	EGI1	0.00174289	Other
ACH-001495	EMTOKA	0.172142	Other
ACH-001496	ESO26	0.169474	Other
ACH-001497	ESO51	0.219557	Other
ACH-001498	FARAGE	-0.0145087	Other
ACH-001500	FLO1	-0.0317415	Other
ACH-001502	GCT27	0.180909	Other
ACH-001508	H314	0.175797	Other
ACH-001509	H357	-0.289075	Other
ACH-001510	H376	0.134271	Other
ACH-001511	H413	0.218178	Other
ACH-001513	HCA1	0.170112	Other
ACH-001515	HCS2	0.156452	Other
ACH-001517	HEC1	0.106622	Other
ACH-001518	HEC116	0.157592	Other
ACH-001520	HG3	-0.010446	Other
ACH-001521	HKA1	0.00826549	Other
ACH-001522	HMY1	0.078875	Other
ACH-001523	HSC1	0.166276	Other
ACH-001524	HSC5	0.0780204	Other
ACH-001525	HT3	0.108753	Other
ACH-001528	IHH4	-0.0415206	Other
ACH-001529	JAR	-0.0353502	Other
ACH-001530	JEG3	-0.00561065	Other
ACH-001532	JMURTK2	0.0152074	Other
ACH-001533	KARPAS1718	0.0887097	Other
ACH-001536	KKU100	-0.125557	Other
ACH-001538	KKU213	0.0186625	Other
ACH-001539	KML1	-0.0345545	Other
ACH-001542	KON	0.0654038	Other
ACH-001543	KOSC2	0.0763818	Other
ACH-001544	KYAE1	0.168118	Other
ACH-001547	LO68	-0.0904891	Other
ACH-001548	LS	0.0908524	Other
ACH-001549	LU135	0.0946671	Other
ACH-001550	MCC13	0.0490377	Other
ACH-001551	MCC142	0.0990763	Other
ACH-001552	MCC26	0.177907	Other
ACH-001554	MEL202	0.0522346	Other
ACH-001555	MERO14	0.060931	Other
ACH-001556	MERO25	-0.16361	Other
ACH-001557	MERO41	-0.142955	Other
ACH-001558	MERO48A	-0.161991	Other
ACH-001559	MERO82	0.131236	Other
ACH-001560	MERO83	-0.00566938	Other
ACH-001562	MERO95	-0.0793657	Other
ACH-001563	MM127	-0.538877	Other
ACH-001566	MM370	-0.00188722	Other
ACH-001567	MM383	0.178352	Other
ACH-001568	MM386	0.182452	Other
ACH-001570	MM426	0.102453	Other
ACH-001574	MOLM14	-0.152901	Other
ACH-001577	MUTZ8	-0.0809721	Other
ACH-001578	NCCIT	-0.341711	Other
ACH-001603	NH12	0.108757	Other
ACH-001605	NO10	0.0391678	Other
ACH-001606	NO11	0.185517	Other
ACH-001607	NOZ	0.0462721	Other
ACH-001608	NP2	-0.0588799	Other
ACH-001609	NP3	0.0973829	Other
ACH-001611	NP8	-0.368249	Other
ACH-001613	OCIAML4	-0.0223218	Other
ACH-001616	OCILY18	0.0284502	Other
ACH-001618	OCIM2	0.0174847	Other
ACH-001619	OCUG1	0.364157	Other
ACH-001622	ONDA7	0.153192	Other
ACH-001623	ONDA8	-0.0762763	Other
ACH-001624	ONDA9	0.033836	Other
ACH-001625	OSC19	0.149435	Other
ACH-001626	OSC20	0.189474	Other
ACH-001627	P4E6	0.0977606	Other
ACH-001628	PEA1	0.0718453	Other
ACH-001630	PEO1	-0.0324097	Other
ACH-001632	PEO4	-0.019922	Other
ACH-001634	PGA1	-0.219189	Other
ACH-001639	ROS50	0.149982	Other
ACH-001641	SAT	0.111257	Other
ACH-001642	SCC3	0.00055069	Other
ACH-001643	SCCH196	-0.138893	Other
ACH-001645	SEKI	0.120442	Other
ACH-001647	SHI1	-0.286912	Other
ACH-001648	SHMAC4	0.0369174	Other
ACH-001649	SHMAC5	0.112311	Other
ACH-001650	SISO	0.0749889	Other
ACH-001651	SKGI	0.189326	Other
ACH-001652	SKGII	0.000314899	Other
ACH-001653	SKGT2	0.179484	Other
ACH-001654	SKGT4	0.155307	Other
ACH-001655	SKN	0.214985	Other
ACH-001656	SKNO1	0.00829706	Other
ACH-001662	SNU2372	0.0348328	Other
ACH-001664	SNU638	-0.0744879	Other
ACH-001668	SUSA	-0.0225516	Other
ACH-001669	TANOUE	0.0641518	Other
ACH-001670	TASK1	-0.0393484	Other
ACH-001673	TFK1	0.107078	Other
ACH-001674	TGW	0.117589	Other
ACH-001675	TR146	-0.0621914	Other
ACH-001676	TY82	0.0829782	Other
ACH-001677	U2904	0.00162424	Other
ACH-001683	UACC3133	0.0236886	Other
ACH-001685	UHO1	0.0389615	Other
ACH-001687	UMRC3	-0.0589646	Other
ACH-001688	UMRC7	0.155522	Other
ACH-001690	UPCISCC026	-0.0288422	Other
ACH-001691	UPCISCC029A	0.0938929	Other
ACH-001692	UPCISCC040	0.0870699	Other
ACH-001694	UPCISCC074	-0.180543	Other
ACH-001695	UPCISCC099	0.0126368	Other
ACH-001696	UPCISCC111	0.0805183	Other
ACH-001698	UPCISCC116	-0.0235518	Other
ACH-001699	UPCISCC131	-0.150684	Other
ACH-001701	UPCISCC200	-0.0145694	Other
ACH-001702	VAESBJ	0.0487017	Other
ACH-001707	WAOSEL	-0.0351815	Other
ACH-001709	WSUNHL	0.0391001	Other
ACH-001711	PFSK1	0.0407903	Other
ACH-001719	OCIC4P	0.146566	Other
ACH-001735	SEMK2	-0.000316785	Other
ACH-001736	HB1119	-0.620065	Other
ACH-001737	CTV1DM	0.212738	Other
ACH-001740	RH28	-0.695258	Other
ACH-001745	RHJT	-0.72631	Other
ACH-001750	TTC442	0.0933193	Other
ACH-001765	RH4	-0.34027	Other
ACH-001786	SNU1544	0.0322661	Other
ACH-001791	LPS6	-0.312233	Other
ACH-001793	LPS27	0.148317	Other
ACH-001794	93T449	-0.0443853	Other
ACH-001795	94T778	-0.0288539	Other
ACH-001796	95T1000	-0.251771	Other
ACH-001799	LPS141	-0.0382794	Other
ACH-001802	LPS853	-0.355586	Other
ACH-001804	LPS510	-0.0448113	Other
ACH-001814	OS252	0.181001	Other
ACH-001819	MFM223	0.114348	Other
ACH-001820	COLO824	0.0711774	Other
ACH-001834	ICC10	0.015198	Other
ACH-001835	ICC106	0.105243	Other
ACH-001836	ICC108	0.162673	Other
ACH-001838	ICC12	0.261097	Other
ACH-001839	ICC137	-0.165816	Other
ACH-001841	ICC15	0.132174	Other
ACH-001842	ICC2	0.0670578	Other
ACH-001843	ICC3	-0.00593269	Other
ACH-001844	ICC4	0.13247	Other
ACH-001848	ICC8	0.0380475	Other
ACH-001849	ICC9	0.0345871	Other
ACH-001850	G415	0.0967991	Other
ACH-001852	HKGZCC	0.160831	Other
ACH-001853	KMCH1	0.165679	Other
ACH-001856	RBE	-0.0824318	Other
ACH-001857	SG231	0.237096	Other
ACH-001858	SSP25	0.0930367	Other
ACH-001861	TGBC1TKB	-0.0817606	Other
ACH-001862	TGBC52TKB	-0.118538	Other
ACH-001863	TKKK	0.0909156	Other
ACH-001864	YSCCC	0.116996	Other
ACH-001959	CCLP1	0.144208	Other
ACH-001960	CCSW1	0.140548	Other
ACH-001961	GB2	0.0457057	Other
ACH-001970	MM253	0.0436485	Other
ACH-001972	MM473	0.0656584	Other
ACH-001973	MM485	0.0544812	Other
ACH-001975	MM576	-0.105215	Other
ACH-001977	NO36	0.0190166	Other
ACH-001982	NZM3	0.0699797	Other
ACH-001986	NZM42	0.0627568	Other
ACH-001990	NZM7	0.118245	Other
ACH-001991	NZOV9	-0.0105151	Other
ACH-001992	ONE58	-0.0124608	Other
ACH-001993	NALM16	0.00879843	Other
ACH-001997	ECC2	0.0676168	Other
ACH-001999	9505BIK	0.080478	Other
ACH-002001	A375SKINCJ1	0.0729906	Other
ACH-002002	A375SKINCJ2	-0.0372964	Other
ACH-002003	A375SKINCJ3	0.147568	Other
ACH-002004	UACC62SKINCJ1	0.02797	Other
ACH-002005	SKMEL19	0.139384	Other
ACH-002014	MEL270	-0.235608	Other
ACH-002015	MEL285	0.158809	Other
ACH-002016	MEL290	0.0418594	Other
ACH-002018	OMM25	0.110572	Other
ACH-002019	HOKUG	0.0747153	Other
ACH-002020	SKGIIIA	0.156975	Other
ACH-002021	T3M3	0.0946263	Other
ACH-002023	TGBC18TKB	0.0794738	Other
ACH-002024	ECC4	-0.0454521	Other
ACH-002025	TT1TKB	-0.0178786	Other
ACH-002026	HHUA	0.000976967	Other
ACH-002027	HOUAI	-0.122341	Other
ACH-002029	SAS	0.0412444	Other
ACH-002030	SA3	0.118475	Other
ACH-002033	HMMME	-0.0204538	Other
ACH-002035	LCAM1	-0.0699352	Other
ACH-002039	PK8	-0.0460975	Other
ACH-002040	HMVII	-0.122647	Other
ACH-002041	HOTHC	0.128164	Other
ACH-002042	T3M5	0.0891252	Other
ACH-002043	CA922	0.0430407	Other
ACH-002044	HSQ89	0.120113	Other
ACH-002045	HO1U1	0.0873547	Other
ACH-002046	HTMMT	0.0247062	Other
ACH-002048	RMSYM	-0.142005	Other
ACH-002051	LU134A	0.0324216	Other
ACH-002052	LU139	0.10445	Other
ACH-002055	TL1	-0.0162272	Other
ACH-002059	P30OHK	0.0333486	Other
ACH-002061	P2URK562	0.14047	Other
ACH-002062	SLVL	0.0534332	Other
ACH-002066	HSSCH2	-0.296086	Other
ACH-002067	NOS1	-0.243384	Other
ACH-002069	HSOS1	-0.127388	Other
ACH-002070	HKBMM	-0.0708851	Other
ACH-002077	LU165	0.182184	Other
ACH-002080	TN2	0.0661749	Other
ACH-002083	NB69	-0.0328397	Other
ACH-002084	MMAC	-0.0172704	Other
ACH-002105	ES4	-0.0387177	Other
ACH-002106	ES5	-0.0218837	Other
ACH-002109	ES8	-0.0323776	Other
ACH-002110	EW1	0.185018	Other
ACH-002114	EW16	-0.103693	Other
ACH-002116	EW22	-0.0397205	Other
ACH-002119	EW7	-0.13512	Other
ACH-002140	HEY	-0.0131706	Other
ACH-002141	HSC39	0.108528	Other
ACH-002143	ISTMEL1	-0.0351654	Other
ACH-002150	LB1047RCC	-0.0526903	Other
ACH-002156	LC1SQ	0.285113	Other
ACH-002160	MCIXC	-0.107512	Other
ACH-002161	MKN28	0.0320211	Other
ACH-002179	OCUBM	-0.182133	Other
ACH-002181	OVCA420	0.0690156	Other
ACH-002183	OVMIU	0.0824936	Other
ACH-002186	PL4	-0.2531	Other
ACH-002189	RCCFG2	0.127303	Other
ACH-002198	SCH	0.0240869	Other
ACH-002202	TMK1	0.0586029	Other
ACH-002204	UCH2	-0.0794071	Other
ACH-002210	ARH77	-0.0255651	Other
ACH-002212	BB30HNC	0.120247	Other
ACH-002214	BC1	-0.694434	Other
ACH-002215	BC3	0.149936	Other
ACH-002228	D423MG	0.137376	Other
ACH-002229	D502MG	-0.123214	Other
ACH-002230	D542MG	-0.00460033	Other
ACH-002233	DIFI	-0.000733141	Other
ACH-002234	DOK	0.102247	Other
ACH-002239	H3118	-0.00380143	Other
ACH-002243	HCE4	0.0853101	Other
ACH-002247	IM9	0.145456	Other
ACH-002249	JHU011	-0.00634962	Other
ACH-002250	JHU022	0.196302	Other
ACH-002251	JHU029	-0.00679539	Other
ACH-002257	KINGS1	-0.0427934	Other
ACH-002261	KPNYS	0.0205603	Other
ACH-002263	KYSE220	-0.00525801	Other
ACH-002265	LB771HNC	0.21218	Other
ACH-002269	LNZTA3WT4	-0.113028	Other
ACH-002278	NB10	0.0249851	Other
ACH-002280	NB13	0.0804561	Other
ACH-002282	NB17	0.0981673	Other
ACH-002283	NB5	0.0528863	Other
ACH-002284	NB6	-0.0708266	Other
ACH-002285	NB7	-0.0308906	Other
ACH-002291	NTERA2CLD1	-0.179776	Other
ACH-002294	PCI15A	0.083797	Other
ACH-002295	PCI30	0.173134	Other
ACH-002296	PCI38	-0.0207153	Other
ACH-002297	PCI4B	0.204136	Other
ACH-002298	PCI6A	0.126571	Other
ACH-002304	SKMG1	0.0267188	Other
ACH-002305	SKN3	0.0814961	Other
ACH-002399	21NT	0.0757036	Other
ACH-002400	21MT1	0.0765013	Other
ACH-002401	21MT2	0.137072	Other
ACH-002446	CCLFUPGI0005T	0.0567572	Other
ACH-002458	HT144SKINFV1	0.13358	Other
ACH-002460	HT144SKINFV2	0.104348	Other
ACH-002461	RVH421SKINFV1	0.0902007	Other
ACH-002462	RPE1SS48	-0.0475518	Other
ACH-002463	RPE1SS77	-0.00719551	Other
ACH-002464	RPE1SS6	0.0804599	Other
ACH-002465	RPE1SS119	0.0590379	Other
ACH-002467	RPE1SS51	0.0463576	Other
ACH-002470	OS186	0.177658	Other
ACH-002471	OS052	-0.293982	Other
ACH-002475	HAP1	-0.198581	Other
ACH-002478	BC2	-0.0801574	Other
ACH-002485	MAVER1	0.0372042	Other
ACH-002486	MESOV	0.0804934	Other
ACH-002490	NCIH1882	-0.220528	Other
ACH-002499	UACC3199	0.0528806	Other
ACH-002500	Z138	-0.118674	Other
ACH-002508	WM3211	0.0451221	Other
ACH-002510	M040416	0.0251915	Other
ACH-002511	M140325	-0.414494	Other
ACH-002512	MM160113	0.0156921	Other
ACH-002522	SNU2292	-0.0468629	Other
ACH-002523	SNU739	0.105831	Other
ACH-002524	SNU251	0.0242002	Other
ACH-002526	SNU1327	-0.21703	Other
ACH-002528	SNU267	-0.36141	Other
ACH-002530	SNU977	0.182662	Other
ACH-002531	SNU2535	-0.0383522	Other
ACH-002533	SNU482	0.148084	Other
ACH-002535	SNU254	0.00688599	Other
ACH-002538	SNU1235	0.0939774	Other
ACH-002544	SNU1750	-0.0141763	Other
ACH-002647	CCC5	-0.0222916	Other
ACH-002650	ETCC016	0.072655	Other
ACH-002654	JVE015	0.137001	Other
ACH-002659	JVE127	0.0633163	Other
ACH-002660	JVE187	0.293647	Other
ACH-002662	JVE207	0.141196	Other
ACH-002664	JVE253	0.11487	Other
ACH-002669	KP363T	0.0681321	Other
ACH-002672	MAPACHS77	0.144268	Other
ACH-002677	U2946	0.040177	Other
ACH-002678	WILL1	-0.275742	Other
ACH-002680	170MGBA	-0.0562936	Other
ACH-002681	538MGBA	-0.11602	Other
ACH-002687	WM3772F	0.0977564	Other
ACH-002690	OS526	-0.174667	Other
ACH-002693	S462	0.100244	Other
ACH-002705	IS076P	0.0530194	Other
ACH-002706	IS076A	0.112253	Other
ACH-002709	CMS	-0.889662	Other
ACH-002710	MPNST724	0.0490255	Other
ACH-002711	UMHACC2A	-0.0858713	Other
ACH-002778	NCCOS1X2C1	-0.138511	Other
ACH-002780	NCCES1C1	0.110201	Other
ACH-002782	NCCUPS1C1	0.19023	Other
ACH-002784	NCCUPS2C1	-0.630944	Other
ACH-002785	NCCLMS1C1	-0.566721	Other
ACH-002792	NCCCCS1BC1	-0.0569564	Other
ACH-002799	NCCMPNST1C1	-0.786175	Other
ACH-002800	NCCMPNST2C1	-0.162002	Other
ACH-002834	OS384	-0.850916	Other
ACH-002847	YUHOIN	0.0641585	Other
ACH-002925	UPMM3	0.0932595	Other
ACH-002926	UPMD1	0.111013	Other
ACH-002928	MM100511	0.27917	Other
ACH-003012	A549CRAFKD	-0.0376946	Other
ACH-003177	NRHUPS1	-0.84672	Other
ACH-003180	NRHUPS2	-0.826591	Other

## Sheet: Supp. Dataset 3 FANCM
model	Cell Line Name	FANCM Gene Effect (Chronos) CRISPR (DepMap Public 24Q4+Score, Chronos)	Cell line
ACH-000082	G292CLONEA141B1	-0.545612	ALT
ACH-000133	HS729	-1.79624	ALT
ACH-000341	SKNFI	-0.816958	ALT
ACH-000364	U2OS	-1.08298	ALT
ACH-000410	SAOS2	-1.74946	ALT
ACH-000592	TM31	-1.21252	ALT
ACH-001481	CHLA90	-0.967173	ALT
ACH-001526	HUO9	-1.07719	ALT
ACH-001610	NP5	-0.722508	ALT
ACH-001715	CAL72	-1.41918	ALT
ACH-002806	TB096	-1.81832	ALT
ACH-002922	SKNMM	-1.08297	ALT
ACH-000001	NIHOVCAR3	-0.385883	Other
ACH-000004	HEL	0.0110022	Other
ACH-000005	HEL9217	-0.295132	Other
ACH-000007	LS513	-0.5801	Other
ACH-000009	C2BBE1	-0.333576	Other
ACH-000011	253J	-0.527265	Other
ACH-000012	HCC827	-0.384918	Other
ACH-000013	ONCODG1	-0.375081	Other
ACH-000014	HS294T	-0.650998	Other
ACH-000015	NCIH1581	-0.152872	Other
ACH-000017	SKBR3	-0.485854	Other
ACH-000018	T24	-0.158403	Other
ACH-000019	MCF7	-0.553373	Other
ACH-000021	NCIH1693	-0.590247	Other
ACH-000022	PATU8988S	-0.232928	Other
ACH-000023	PATU8988T	-0.100271	Other
ACH-000024	OPM2	-0.421924	Other
ACH-000025	CH157MN	-0.825008	Other
ACH-000026	253JBV	-0.576863	Other
ACH-000028	KPL1	-0.620171	Other
ACH-000029	HCC827GR5	-0.482839	Other
ACH-000030	PC14	-0.353219	Other
ACH-000035	NCIH1650	-0.482342	Other
ACH-000036	U343	-0.74795	Other
ACH-000037	S117	-0.536155	Other
ACH-000039	SKNMC	-0.444597	Other
ACH-000040	U118MG	-0.359419	Other
ACH-000041	RDES	-0.106838	Other
ACH-000042	PANC0203	-0.2135	Other
ACH-000045	MV411	-0.430292	Other
ACH-000047	GCIY	-0.697905	Other
ACH-000048	TOV112D	-0.242266	Other
ACH-000052	A673	-0.719357	Other
ACH-000053	KARPAS299	-0.181997	Other
ACH-000054	HT1080	-0.322456	Other
ACH-000055	D283MED	-0.217188	Other
ACH-000060	PANC1005	-0.237058	Other
ACH-000067	HS683	-0.41961	Other
ACH-000070	697	-0.432885	Other
ACH-000074	KU812	-0.0201843	Other
ACH-000075	U87MG	-0.736343	Other
ACH-000076	NCO2	-0.624412	Other
ACH-000077	MJ	-0.713453	Other
ACH-000078	MHHNB11	-0.532422	Other
ACH-000085	T3M4	-0.22909	Other
ACH-000086	ACCMESO1	-0.392239	Other
ACH-000087	SKES1	-0.154992	Other
ACH-000090	PC3	-0.993141	Other
ACH-000092	NCIH2452	-0.723102	Other
ACH-000093	PANC0504	-0.383019	Other
ACH-000094	HPAFII	-0.133266	Other
ACH-000095	D341Med	-0.267103	Other
ACH-000096	G401	-0.35547	Other
ACH-000097	ZR751	-0.377095	Other
ACH-000098	GAMG	-0.295895	Other
ACH-000099	SIMA	-0.544318	Other
ACH-000100	RH41	-0.634419	Other
ACH-000101	KE37	-0.573141	Other
ACH-000103	CAOV4	-0.477669	Other
ACH-000106	JVM2	-0.539047	Other
ACH-000108	KP3	-0.301243	Other
ACH-000111	HCC1187	-0.733592	Other
ACH-000113	OCIAML2	-0.626024	Other
ACH-000114	SU8686	-0.397732	Other
ACH-000115	VCAP	-0.218664	Other
ACH-000116	OAW28	-0.562751	Other
ACH-000118	HUPT3	-0.627673	Other
ACH-000120	CHP212	-0.420115	Other
ACH-000123	COV434	-0.302558	Other
ACH-000124	OCILY19	-1.29622	Other
ACH-000127	SLR20	-0.430302	Other
ACH-000128	LN319	-0.207957	Other
ACH-000132	JHOS2	-1.22158	Other
ACH-000137	8MGBA	-0.506029	Other
ACH-000138	CFPAC1	-0.119229	Other
ACH-000139	PANC0327	-0.69057	Other
ACH-000141	SNU308	-0.291489	Other
ACH-000142	CAL29	-0.500412	Other
ACH-000143	HCC2429	-0.416479	Other
ACH-000144	RERFGC1B	-0.549999	Other
ACH-000145	SKLMS1	-0.67535	Other
ACH-000146	THP1	-0.461285	Other
ACH-000147	T47D	-0.163717	Other
ACH-000148	HS578T	-0.542852	Other
ACH-000149	SKNSH	-0.319983	Other
ACH-000151	JM1	-0.201938	Other
ACH-000152	M059K	-0.738696	Other
ACH-000153	NCIH2052	-0.427778	Other
ACH-000155	SW1990	-0.460241	Other
ACH-000159	OSRC2	-0.373692	Other
ACH-000160	BT12	-0.678122	Other
ACH-000161	CORL105	-0.751541	Other
ACH-000163	SW579	-0.309046	Other
ACH-000164	PANC1	-0.414417	Other
ACH-000167	KE97	-0.0827398	Other
ACH-000168	NOMO1	-0.168611	Other
ACH-000169	RD	-0.269666	Other
ACH-000172	TM87	-0.252578	Other
ACH-000174	CAL62	-0.244493	Other
ACH-000176	LOUNH91	-0.484081	Other
ACH-000178	HS766T	-0.175713	Other
ACH-000181	SCC9	-0.381414	Other
ACH-000182	SNU869	-0.386326	Other
ACH-000183	L363	-0.300814	Other
ACH-000187	CORL311	-0.468205	Other
ACH-000188	SCC25	-0.581901	Other
ACH-000189	RCC10RGB	-0.848204	Other
ACH-000190	HDMYZ	-0.505301	Other
ACH-000191	BHT101	-0.640265	Other
ACH-000192	MFE280	-0.675311	Other
ACH-000195	SET2	-0.481035	Other
ACH-000198	EOL1	-0.301381	Other
ACH-000200	NMCG1	-0.395619	Other
ACH-000202	COLO320	-0.270351	Other
ACH-000203	NH6	-0.616232	Other
ACH-000204	LP1	-0.071246	Other
ACH-000206	C8166	-0.461594	Other
ACH-000207	DETROIT562	-0.149517	Other
ACH-000208	U178	-0.367677	Other
ACH-000209	SNU1079	-0.367235	Other
ACH-000210	CADOES1	-0.138196	Other
ACH-000211	DAOY	-0.601639	Other
ACH-000212	CAL120	-0.299459	Other
ACH-000213	HUPT4	-0.213393	Other
ACH-000215	LN382	-0.329476	Other
ACH-000216	JHESOAD1	-0.410025	Other
ACH-000217	JHH6	-0.460491	Other
ACH-000219	A375	-0.644002	Other
ACH-000221	SNU398	-0.375285	Other
ACH-000222	ASPC1	-0.399824	Other
ACH-000223	HCC1937	-0.437388	Other
ACH-000226	SUPM2	-0.865885	Other
ACH-000227	KPNYN	-0.197661	Other
ACH-000228	BICR31	-0.823627	Other
ACH-000231	KALS1	-0.739532	Other
ACH-000232	U251MG	-0.455192	Other
ACH-000233	DEL	-0.44698	Other
ACH-000234	CAKI2	-0.399189	Other
ACH-000235	PANC0403	-0.27606	Other
ACH-000237	JHOM1	-0.565885	Other
ACH-000238	SCC4	-0.262509	Other
ACH-000239	HUG1N	0.0327404	Other
ACH-000242	RT4	-0.355617	Other
ACH-000243	DANG	-0.420809	Other
ACH-000244	DKMG	-0.266559	Other
ACH-000246	SLR23	-0.540393	Other
ACH-000247	OCUM1	-0.299836	Other
ACH-000248	AU565	-0.361721	Other
ACH-000249	CL11	-0.60561	Other
ACH-000250	KMRC20	-0.432323	Other
ACH-000251	NCIH2887	-0.287395	Other
ACH-000252	LS1034	-0.0650016	Other
ACH-000253	COLO201	-0.322244	Other
ACH-000255	LMSU	-0.774113	Other
ACH-000256	COV318	-0.465379	Other
ACH-000257	CORL279	-0.277104	Other
ACH-000258	DU4475	-0.559502	Other
ACH-000259	KELLY	-0.855408	Other
ACH-000260	SKNAS	-0.188986	Other
ACH-000261	RERFLCAI	-0.41688	Other
ACH-000262	UOK101	-0.455371	Other
ACH-000263	KASUMI1	-0.0573158	Other
ACH-000264	CALU6	-0.273697	Other
ACH-000265	KP4	-0.425933	Other
ACH-000266	SNU213	-0.28873	Other
ACH-000268	SNU245	-0.519028	Other
ACH-000269	AM38	-0.655901	Other
ACH-000271	SUDHL10	-0.314173	Other
ACH-000272	SLR24	-0.302198	Other
ACH-000273	SF539	-0.572391	Other
ACH-000274	HS852T	-0.596152	Other
ACH-000276	HCC38	-0.67466	Other
ACH-000277	HCC1419	-0.205934	Other
ACH-000278	COV362	-1.34668	Other
ACH-000279	EWS502	-0.222977	Other
ACH-000280	SNU840	-0.390115	Other
ACH-000281	KP2	-0.225342	Other
ACH-000286	SNU1033	-0.509264	Other
ACH-000288	BT549	-0.398892	Other
ACH-000290	NCIH209	-0.2833	Other
ACH-000291	OV90	-0.402044	Other
ACH-000292	NCIH841	-0.419744	Other
ACH-000293	KLE	-0.310839	Other
ACH-000294	NB4	-0.608323	Other
ACH-000295	EM2	-0.257181	Other
ACH-000296	OUMS23	-0.841005	Other
ACH-000302	SNU1077	-0.255728	Other
ACH-000303	SNU5	-0.654548	Other
ACH-000304	WM115	-0.462662	Other
ACH-000305	ECGI10	-0.454924	Other
ACH-000307	PK1	-0.342965	Other
ACH-000308	EFO21	-0.357907	Other
ACH-000310	IMR32	-0.300715	Other
ACH-000311	NCIH2122	-0.607969	Other
ACH-000312	SKNBE2	-0.183744	Other
ACH-000313	KMRC3	-0.318169	Other
ACH-000315	KARPAS422	-0.355202	Other
ACH-000316	SNU886	-0.228268	Other
ACH-000317	TUHR14TKB	-0.434432	Other
ACH-000318	TE10	-0.299078	Other
ACH-000319	MPP89	-0.423798	Other
ACH-000320	PSN1	-0.410171	Other
ACH-000322	HT144	-0.839478	Other
ACH-000323	42MGBA	-0.477065	Other
ACH-000324	JHOC5	-0.38142	Other
ACH-000325	SNU620	-0.221757	Other
ACH-000326	JURLMK1	-0.317667	Other
ACH-000329	CCFSTTG1	-0.507049	Other
ACH-000330	EFM19	-0.385532	Other
ACH-000331	ISTMES2	-0.471038	Other
ACH-000332	YAPC	-0.223082	Other
ACH-000334	DB	-0.420557	Other
ACH-000335	MSTO211H	-0.66207	Other
ACH-000336	OCIAML3	-0.929856	Other
ACH-000337	NCIH3122	-0.285337	Other
ACH-000338	SR786	-0.612678	Other
ACH-000339	HCC461	-0.573018	Other
ACH-000343	NCIH522	-0.53741	Other
ACH-000344	SNU668	-0.284414	Other
ACH-000345	KPNRTBM1	-0.465312	Other
ACH-000346	JVM3	-0.579164	Other
ACH-000348	RPMI7951	-0.489044	Other
ACH-000350	COLO678	-0.203226	Other
ACH-000352	HCC1428	-0.18781	Other
ACH-000354	CAPAN1	-0.272395	Other
ACH-000355	NCIH82	-0.322621	Other
ACH-000356	MKN45	-0.594709	Other
ACH-000359	MG63	-0.534177	Other
ACH-000361	SKHEP1	-0.616968	Other
ACH-000362	MOLM13	-0.306088	Other
ACH-000363	SKMM2	-0.18889	Other
ACH-000365	SUDHL4	-0.498918	Other
ACH-000366	SKNDZ	-0.371267	Other
ACH-000367	NCIH226	-0.474179	Other
ACH-000368	SNU1105	-0.572813	Other
ACH-000370	SNU626	0.00796988	Other
ACH-000371	RL	-0.385228	Other
ACH-000373	SKM1	-0.530851	Other
ACH-000374	HCC1143	-0.37902	Other
ACH-000375	G402	-0.974596	Other
ACH-000376	SF295	-0.317769	Other
ACH-000377	SNU478	-0.289498	Other
ACH-000378	NCIH647	-0.444759	Other
ACH-000381	T84	-0.0827549	Other
ACH-000383	OE33	-0.34085	Other
ACH-000385	SKRC52	-0.170836	Other
ACH-000387	TF1	-0.61761	Other
ACH-000389	H4	-0.485528	Other
ACH-000390	LUDLU1	-0.162387	Other
ACH-000391	MHHES1	-0.49946	Other
ACH-000393	HLF	-0.170584	Other
ACH-000395	NCIH520	-0.14863	Other
ACH-000396	J82	-0.0983561	Other
ACH-000397	TEN	-0.418244	Other
ACH-000398	RI1	-0.383742	Other
ACH-000401	COLO800	-0.774897	Other
ACH-000402	BL70	-0.116492	Other
ACH-000403	NCIH747	-0.235927	Other
ACH-000404	K029AX	-0.62462	Other
ACH-000405	MEC1	-0.389851	Other
ACH-000406	U937	-0.472878	Other
ACH-000407	SNU685	-0.580604	Other
ACH-000408	TE5	-0.206097	Other
ACH-000411	769P	-0.177231	Other
ACH-000414	NCIH1944	-0.257695	Other
ACH-000415	BICR6	-0.718008	Other
ACH-000416	NCIH838	-0.364085	Other
ACH-000417	PANC0813	-0.526648	Other
ACH-000420	SNU449	0.014601865256096358	Other
ACH-000421	SW837	-0.697863	Other
ACH-000422	SNU475	-0.882212	Other
ACH-000424	TC71	-0.562107	Other
ACH-000425	UACC62	-0.650867	Other
ACH-000426	KMS20	-0.202367	Other
ACH-000427	NCIN87	-0.288816	Other
ACH-000430	TYKNU	-0.630649	Other
ACH-000431	NCIH1694	-0.875399	Other
ACH-000433	CAKI1	-0.465109	Other
ACH-000434	NCIH1915	-0.573447	Other
ACH-000435	EFE184	-0.10859	Other
ACH-000436	OCIMY7	-0.0420041	Other
ACH-000437	SW1088	-0.439701	Other
ACH-000438	LU65	-0.547642	Other
ACH-000441	SH4	-0.75873	Other
ACH-000442	RERFLCSQ1	-0.476951	Other
ACH-000444	LU99	-0.428451	Other
ACH-000445	KNS60	-0.433524	Other
ACH-000446	KPNSI9S	-1.26591	Other
ACH-000448	NCIH1666	-0.317853	Other
ACH-000450	MELHO	-0.660875	Other
ACH-000452	TE8	-0.394704	Other
ACH-000454	HCC95	-0.232378	Other
ACH-000455	LN428	-0.442166	Other
ACH-000456	BCPAP	-0.470164	Other
ACH-000458	CJM	-0.342652	Other
ACH-000459	TUHR10TKB	-0.128262	Other
ACH-000460	SNU8	-0.365264	Other
ACH-000461	SNU1196	-0.293737	Other
ACH-000463	NCIH460	-0.478877	Other
ACH-000464	CAS1	-0.292213	Other
ACH-000466	SNU216	0.13913538982529494	Other
ACH-000467	HCC56	-0.334646	Other
ACH-000468	PK45H	-0.411988	Other
ACH-000469	YH13	-0.189537	Other
ACH-000470	SW1463	-0.359882	Other
ACH-000471	LI7	-0.238119	Other
ACH-000472	HSC2	-0.236339	Other
ACH-000473	RT112	-0.343882	Other
ACH-000475	HUH1	-0.42746	Other
ACH-000476	JHH4	-0.148312	Other
ACH-000477	MALME3M	-0.345313	Other
ACH-000478	SNU387	-0.471383	Other
ACH-000479	KNS81	-0.677172	Other
ACH-000480	HUH7	-0.377547	Other
ACH-000481	NCIH2170	-0.353589	Other
ACH-000483	SNU182	-0.513021	Other
ACH-000484	VMRCRCW	-0.310305	Other
ACH-000485	GSU	-0.20427	Other
ACH-000486	KU1919	-0.535073	Other
ACH-000487	F36P	-0.159727	Other
ACH-000488	TE11	-0.509607	Other
ACH-000489	SW1116	-0.193814	Other
ACH-000490	SF767	-0.430944	Other
ACH-000491	NCIH716	0.35475014833064666	Other
ACH-000493	SNU423	-0.458868	Other
ACH-000495	TUHR4TKB	-1.36693	Other
ACH-000496	NCIH1792	-0.49919	Other
ACH-000498	KO52	-0.492656	Other
ACH-000499	EW8	-0.639284	Other
ACH-000500	SNU46	-0.327774	Other
ACH-000501	LS123	-0.2522	Other
ACH-000502	TCCPAN2	-0.463069	Other
ACH-000503	BICR16	-0.520287	Other
ACH-000504	SNB75	-0.283664	Other
ACH-000505	RKN	-0.424666	Other
ACH-000507	KE39	-1.26212	Other
ACH-000510	NCIH1299	-0.51909	Other
ACH-000511	CALU1	-0.555379	Other
ACH-000512	INA6	-0.306043	Other
ACH-000514	NCIH1092	-0.178292	Other
ACH-000515	HCC33	-0.380916	Other
ACH-000516	CAL78	-1.89423	Other
ACH-000517	SNU410	-0.18832	Other
ACH-000518	CAL33	-0.278712	Other
ACH-000519	PEER	-0.487173	Other
ACH-000520	59M	-0.610163	Other
ACH-000521	NCIH2030	-0.151402	Other
ACH-000522	UMUC3	-0.603356	Other
ACH-000524	KURAMOCHI	-0.473948	Other
ACH-000525	NCIH2171	-0.427346	Other
ACH-000527	OVISE	-0.450801	Other
ACH-000528	ABC1	-0.637574	Other
ACH-000532	SNU61	-0.314691	Other
ACH-000533	NCIH2004RT	-0.58175	Other
ACH-000535	BXPC3	-0.194545	Other
ACH-000537	SNU761	-0.504338	Other
ACH-000541	KMS34	-0.19221	Other
ACH-000542	HEYA8	-0.475644	Other
ACH-000544	OE21	-0.646589	Other
ACH-000545	VMCUB1	-0.410709	Other
ACH-000546	HSC4	-0.239791	Other
ACH-000547	HT1197	-0.893463	Other
ACH-000548	BHY	-0.392625	Other
ACH-000549	SNU1076	-0.333668	Other
ACH-000550	IGR39	-0.292388	Other
ACH-000551	K562	-0.110728	Other
ACH-000552	HT29	-0.330605	Other
ACH-000554	UACC893	-0.42665	Other
ACH-000556	SIHA	-0.405993	Other
ACH-000557	AML193	-0.0608775	Other
ACH-000558	A172	-0.467677	Other
ACH-000559	NCIH1836	-0.233632	Other
ACH-000561	TDOTT	-0.253988	Other
ACH-000562	HCC78	-0.545753	Other
ACH-000563	EBC1	-0.315174	Other
ACH-000565	RCM1	-0.37066	Other
ACH-000567	ST486	-0.257538	Other
ACH-000569	ISTMES1	0.011417141979363998	Other
ACH-000570	YKG1	-0.291477	Other
ACH-000571	T98G	-0.255395	Other
ACH-000573	MDAMB436	-1.15257	Other
ACH-000576	KMS27	0.19611779797091844	Other
ACH-000577	JHH2	-0.526647	Other
ACH-000579	UACC257	-0.416192	Other
ACH-000580	C32	-0.749039	Other
ACH-000581	SNU16	-0.217781	Other
ACH-000583	MC116	-0.0414075	Other
ACH-000584	JHOS4	-1.64034	Other
ACH-000585	EPLC272H	-0.424903	Other
ACH-000587	NCIH1975	-0.509375	Other
ACH-000588	KMS26	-0.222216	Other
ACH-000589	NCIH1437	-0.175059	Other
ACH-000591	LN235	-0.418432	Other
ACH-000593	BC3C	-0.304894	Other
ACH-000595	LN229	-0.42359	Other
ACH-000596	LCLC97TM1	-0.473404	Other
ACH-000597	TTC709	-0.233759	Other
ACH-000599	PATU8902	-0.441873	Other
ACH-000601	MIAPACA2	-0.338381	Other
ACH-000602	M07E	-0.292695	Other
ACH-000604	KYO1	-0.459934	Other
ACH-000605	TE6	-0.0821907	Other
ACH-000606	PECAPJ34CLONEC12	-0.324623	Other
ACH-000607	KYM1	-0.192678	Other
ACH-000608	COV644	-0.376633	Other
ACH-000609	SF126	-0.410595	Other
ACH-000614	RVH421	-0.786896	Other
ACH-000616	HS746T	-0.740614	Other
ACH-000618	SNU1041	-0.778035	Other
ACH-000619	PECAPJ15	-0.359936	Other
ACH-000620	JHH1	-0.401348	Other
ACH-000621	MDAMB157	-0.449046	Other
ACH-000622	KNS42	-0.40761	Other
ACH-000623	SNU201	-0.243057	Other
ACH-000624	HCC1806	-0.698689	Other
ACH-000627	LCLC103H	-0.72642	Other
ACH-000630	YD8	-0.393889	Other
ACH-000631	KS1	-0.760828	Other
ACH-000632	HS944T	-0.378714	Other
ACH-000633	FU97	-0.252536	Other
ACH-000634	LN340	-0.22884	Other
ACH-000637	KYSE520	-0.384299	Other
ACH-000638	NCIH441	-0.492556	Other
ACH-000639	NCIH211	-0.381051	Other
ACH-000645	JL1	-0.497323	Other
ACH-000646	OVMANA	-0.517512	Other
ACH-000647	TE1	-0.171573	Other
ACH-000648	NCIH28	-0.584621	Other
ACH-000649	786O	-0.376042	Other
ACH-000651	SW620	-0.377911	Other
ACH-000652	SUIT2	-0.598513	Other
ACH-000653	JJN3	-0.201906	Other
ACH-000654	RAJI	-0.484051	Other
ACH-000655	SF268	-0.691018	Other
ACH-000656	SUDHL8	-0.87274	Other
ACH-000657	A2780	-0.444116	Other
ACH-000660	SUDHL5	-0.406179	Other
ACH-000661	WM1799	-0.277955	Other
ACH-000662	CORL23	-0.504774	Other
ACH-000663	OVTOKO	-0.364944	Other
ACH-000664	SUDHL1	-0.742559	Other
ACH-000665	SKMES1	-0.668584	Other
ACH-000666	NCIH1355	-0.22732	Other
ACH-000667	HCC44	-0.409391	Other
ACH-000668	HCC70	-0.300001	Other
ACH-000671	HUH6	-0.169108	Other
ACH-000672	IALM	-0.25231	Other
ACH-000673	LN443	-0.316373	Other
ACH-000676	LN464	-0.675877	Other
ACH-000677	SW1573	-0.495461	Other
ACH-000681	A549	-0.17751	Other
ACH-000682	SNU1066	-0.44509	Other
ACH-000683	SNU503	-0.356028	Other
ACH-000684	KMRC1	-0.520422	Other
ACH-000685	L33	-0.245741	Other
ACH-000688	OV7	-0.236872	Other
ACH-000693	KYSE180	-0.531608	Other
ACH-000694	TE9	-0.356139	Other
ACH-000695	CORL47	-0.411756	Other
ACH-000696	OVCAR8	-0.493543	Other
ACH-000697	A3KAW	-0.411043	Other
ACH-000698	DMS53	-0.577671	Other
ACH-000699	HCC1395	-0.399014	Other
ACH-000700	NCIH2882	-0.467953	Other
ACH-000701	RMUGS	-0.336072	Other
ACH-000702	L1236	-0.523559	Other
ACH-000704	OAW42	-0.970952	Other
ACH-000706	EKVX	-0.271469	Other
ACH-000709	KMRC2	-0.534555	Other
ACH-000711	JIMT1	-0.593412	Other
ACH-000713	CAOV3	-0.481896	Other
ACH-000714	KMS11	-0.247542	Other
ACH-000716	TT2609C02	-0.24191	Other
ACH-000717	COLO680N	-0.508828	Other
ACH-000718	NCIH2291	-0.50421	Other
ACH-000719	RMGI	-0.318176	Other
ACH-000720	TCCSUP	-0.502964	Other
ACH-000721	HMC18	-0.428447	Other
ACH-000722	SNUC1	-0.250796	Other
ACH-000724	HT1376	-0.136753	Other
ACH-000725	HCC202	-0.377289	Other
ACH-000732	PECAPJ41CLONED2	-0.234554	Other
ACH-000734	JHH5	-0.279992	Other
ACH-000735	PECAPJ49	-0.524526	Other
ACH-000736	SNU601	-0.684533	Other
ACH-000738	GB1	-0.36735	Other
ACH-000739	HEPG2	-0.358662	Other
ACH-000740	A253	-0.800856	Other
ACH-000741	UBLC1	-1.0665	Other
ACH-000746	GSS	-0.305484	Other
ACH-000747	NCIH1703	-0.279729	Other
ACH-000748	SJSA1	-0.384551	Other
ACH-000749	DMS273	-0.426081	Other
ACH-000753	JMSU1	-0.293176	Other
ACH-000754	L428	-0.175965	Other
ACH-000756	GI1	-0.562343	Other
ACH-000757	A427	-0.195069	Other
ACH-000758	MKN74	-0.596252	Other
ACH-000760	LNZ308	-0.221917	Other
ACH-000762	YD38	-0.50139	Other
ACH-000763	MM1S	-0.0240565	Other
ACH-000764	SH10TC	-0.365188	Other
ACH-000765	WM983B	-0.429774	Other
ACH-000766	NCIH1648	-0.34335	Other
ACH-000767	NCIH526	-0.191457	Other
ACH-000768	MDAMB231	-0.484054	Other
ACH-000769	LK2	-0.0944008	Other
ACH-000770	P31FUJ	-0.932432	Other
ACH-000771	BICR56	-0.657209	Other
ACH-000773	KIJK	-0.239324	Other
ACH-000774	RERFLCAD2	-0.600113	Other
ACH-000775	NCIH727	-0.370978	Other
ACH-000776	ONS76	-0.136184	Other
ACH-000777	KYSE30	-0.665676	Other
ACH-000778	HSC3	-0.46754	Other
ACH-000781	NCIH2023	-0.0951245	Other
ACH-000782	SEM	-0.660388	Other
ACH-000783	CAMA1	-0.252711	Other
ACH-000784	KYSE70	-0.339765	Other
ACH-000785	NCIH2126	-0.254426	Other
ACH-000787	LXF289	-0.309235	Other
ACH-000788	A2058	-0.573764	Other
ACH-000790	SHP77	-0.367609	Other
ACH-000791	RERFLCAD1	-0.382603	Other
ACH-000792	BFTC909	-0.430144	Other
ACH-000793	KATOIII	-0.418248	Other
ACH-000794	BICR22	-0.657348	Other
ACH-000796	MCAS	-0.364165	Other
ACH-000798	CL40	-0.125626	Other
ACH-000799	HS695T	-0.878426	Other
ACH-000800	NCIH446	-0.482049	Other
ACH-000801	HS936T	-0.582754	Other
ACH-000802	BFTC905	-0.384268	Other
ACH-000804	NB1	-0.41967	Other
ACH-000805	COLO679	-0.538515	Other
ACH-000807	SNU738	-0.3154	Other
ACH-000809	KYSE410	-0.313843	Other
ACH-000810	SKMEL30	-0.835211	Other
ACH-000811	SKOV3	-0.335398	Other
ACH-000817	RPMI8226	-0.513204	Other
ACH-000819	LN18	-0.194643	Other
ACH-000820	SW403	-0.541702	Other
ACH-000821	EJM	-0.520892	Other
ACH-000822	SKMEL24	-0.268811	Other
ACH-000823	KYSE140	-0.266122	Other
ACH-000824	KYSE510	-0.449351	Other
ACH-000826	CAL12T	-0.365972	Other
ACH-000827	WM793	-0.366916	Other
ACH-000829	HUNS1	-0.26218	Other
ACH-000831	HEC50B	-0.202637	Other
ACH-000832	CAL27	-0.683442	Other
ACH-000833	RH30	-0.530372	Other
ACH-000834	UMUC1	-1.00373	Other
ACH-000835	GCT	-0.409984	Other
ACH-000836	YD15	-0.650237	Other
ACH-000837	NCIH322	-0.518622	Other
ACH-000838	AMO1	-0.175056	Other
ACH-000839	SCABER	-0.179407	Other
ACH-000840	HCC366	-0.324041	Other
ACH-000841	NCIH2087	-0.319059	Other
ACH-000843	HARA	-0.455259	Other
ACH-000845	NCIH1373	-0.448295	Other
ACH-000846	FADU	-0.500857	Other
ACH-000847	HGC27	-0.0792174	Other
ACH-000848	JHH7	-0.177427	Other
ACH-000849	MDAMB468	-0.710082	Other
ACH-000851	MORCPR	-0.29869	Other
ACH-000853	NCIH661	-0.430956	Other
ACH-000855	KYSE150	-0.450187	Other
ACH-000856	CAL51	-0.60176	Other
ACH-000858	KNS62	-0.485592	Other
ACH-000859	HCC1954	-0.260058	Other
ACH-000860	NCIH358	-0.256302	Other
ACH-000861	HOP62	-0.363462	Other
ACH-000862	KMBC2	-0.282715	Other
ACH-000863	DBTRG05MG	-0.432462	Other
ACH-000864	COLO684	-0.488206	Other
ACH-000865	KYSE450	-0.370577	Other
ACH-000866	NCIH1048	-0.306586	Other
ACH-000867	CHAGOK1	-0.295938	Other
ACH-000869	NCIH1568	-0.437269	Other
ACH-000871	NCIH510	-0.349099	Other
ACH-000872	HCC515	-0.283405	Other
ACH-000873	KYSE270	-0.668712	Other
ACH-000874	RS411	-0.541157	Other
ACH-000876	MDAMB415	-0.176056	Other
ACH-000878	HCC15	-0.318255	Other
ACH-000879	MFE296	0.0837285	Other
ACH-000880	AGS	-0.336491	Other
ACH-000881	MELJUSO	-0.355318	Other
ACH-000882	IGR1	-0.562942	Other
ACH-000884	MDAMB435S	-0.488635	Other
ACH-000885	TOV21G	-0.342437	Other
ACH-000886	NCIH2009	-0.594629	Other
ACH-000887	SF172	-0.255594	Other
ACH-000888	NCIH1793	-0.319637	Other
ACH-000889	KMM1	-0.246509	Other
ACH-000890	SW1271	-0.367251	Other
ACH-000894	NCIH1869	-0.232943	Other
ACH-000896	647V	-0.622317	Other
ACH-000898	SNU719	-0.282611	Other
ACH-000899	WM88	-0.648	Other
ACH-000900	NCIH23	-0.925244	Other
ACH-000901	HCC1359	-0.231027	Other
ACH-000903	FTC133	-0.493436	Other
ACH-000905	5637	-0.676514	Other
ACH-000906	ES2	-0.482747	Other
ACH-000907	SNU349	-0.503965	Other
ACH-000910	MDAMB453	-0.0810653	Other
ACH-000911	NUGC3	-0.535893	Other
ACH-000912	NCIH2286	-0.676737	Other
ACH-000913	ESS1	-0.669721	Other
ACH-000914	HT	-0.56926	Other
ACH-000915	IPC298	-0.286242	Other
ACH-000916	NCIH1573	-0.804596	Other
ACH-000917	TE4	-0.301145	Other
ACH-000919	IM95	-0.477908	Other
ACH-000920	CMLT1	-0.51908	Other
ACH-000921	NCIH157DM	-0.551721	Other
ACH-000922	RCHACV	-0.488209	Other
ACH-000924	NCIH2172	-0.141298	Other
ACH-000926	HT55	-0.0185033	Other
ACH-000928	JHUEM1	-1.1367	Other
ACH-000929	NCIH2110	-0.281337	Other
ACH-000932	SNU1	-0.5256	Other
ACH-000934	MDAMB361	-0.349525	Other
ACH-000935	MDST8	-0.344329	Other
ACH-000936	EFO27	-0.282237	Other
ACH-000937	PF382	-0.546076	Other
ACH-000938	NALM6	-0.302042	Other
ACH-000939	SKUT1	-0.437168	Other
ACH-000941	HEC1B	-0.187466	Other
ACH-000943	RKO	-0.329434	Other
ACH-000944	NAMALWA	-0.498825	Other
ACH-000945	NCIH650	-0.444716	Other
ACH-000946	HEC265	-0.510857	Other
ACH-000947	OVK18	-0.747151	Other
ACH-000948	2313287	-0.471868	Other
ACH-000950	LOVO	-0.343342	Other
ACH-000953	SUPT1	-0.201746	Other
ACH-000956	22RV1	-0.668228	Other
ACH-000957	LS180	-0.358461	Other
ACH-000958	SW48	-0.506153	Other
ACH-000959	SNUC4	-0.644005	Other
ACH-000960	REH	-0.374483	Other
ACH-000961	ISHIKAWAHERAKLIO02ER	-0.836069	Other
ACH-000962	OC314	-0.485702	Other
ACH-000963	CCK81	0.00847594	Other
ACH-000965	RL952	-0.641574	Other
ACH-000966	IGROV1	-0.482642	Other
ACH-000968	COLO792	-0.668531	Other
ACH-000969	KM12	-0.353777	Other
ACH-000970	SNUC5	-0.333672	Other
ACH-000971	HCT116	-0.413034	Other
ACH-000972	HEC151	-0.693886	Other
ACH-000973	639V	-0.45907	Other
ACH-000974	SNGM	-0.604502	Other
ACH-000975	HCC2450	-0.49904	Other
ACH-000976	HUCCT1	-0.534825	Other
ACH-000977	LNCAPCLONEFGC	-0.292437	Other
ACH-000978	EN	-0.693772	Other
ACH-000979	DU145	-0.666078	Other
ACH-000980	NCIH1155	-0.29618	Other
ACH-000983	KCL22	-0.485712	Other
ACH-000984	HEC6	-0.589797	Other
ACH-000985	LS411N	-0.274406	Other
ACH-000986	HT115	-0.374382	Other
ACH-000988	MFE319	-0.386674	Other
ACH-000991	SNU81	-0.753988	Other
ACH-000993	JHUEM7	-1.04726	Other
ACH-000994	HEC59	-0.411129	Other
ACH-000995	JURKAT	-0.533151	Other
ACH-000996	HEC251	-1.00678	Other
ACH-000997	HCT15	-0.457609	Other
ACH-001001	143B	-0.402845	Other
ACH-001016	BECKER	-0.549142	Other
ACH-001020	BT16	-0.207038	Other
ACH-001028	CHLA06ATRT	-0.429999	Other
ACH-001029	CHLA10	-0.521667	Other
ACH-001031	CHLA266	-0.304913	Other
ACH-001033	CHLA57	-0.104098	Other
ACH-001036	CMK115	-0.135965	Other
ACH-001038	COGE352	-0.464657	Other
ACH-001039	COLO205	-0.537602	Other
ACH-001041	CHL1DM	-0.203018	Other
ACH-001048	COV504	-0.312227	Other
ACH-001050	CW9019	-0.328847	Other
ACH-001053	D425	-0.183248	Other
ACH-001054	D458	-0.635567	Other
ACH-001061	DLD1	-0.29875	Other
ACH-001065	EVSAT	-0.355566	Other
ACH-001067	F5	-0.593276	Other
ACH-001075	NCIH292	-0.443028	Other
ACH-001081	HCC2998	0.0114392	Other
ACH-001096	JR	-0.641977	Other
ACH-001098	KCIMOH1	-0.309608	Other
ACH-001099	KD	-0.419316	Other
ACH-001107	KP1N	-0.437602	Other
ACH-001111	L82	-0.683883	Other
ACH-001119	MAC2A	-0.186268	Other
ACH-001126	MOGGUVW	-0.476543	Other
ACH-001128	MON	-0.653744	Other
ACH-001129	MONOMAC1	-0.250192	Other
ACH-001134	MYLA	-0.70969	Other
ACH-001137	NCIH1993	-0.682017	Other
ACH-001145	OC316	-0.457541	Other
ACH-001151	OVCAR5	-0.384449	Other
ACH-001163	CCLFPEDS0001T	-0.096439	Other
ACH-001164	CCLFPEDS0003T	-0.287391	Other
ACH-001172	U251MGDM	-0.459048	Other
ACH-001183	RT11284	-0.700972	Other
ACH-001184	SCMCRM2	-0.776663	Other
ACH-001188	SHSY5Y	-0.352609	Other
ACH-001190	SKMEL2	-0.342884	Other
ACH-001192	SKNEP1	-0.371043	Other
ACH-001193	SKPNDW	-0.694986	Other
ACH-001194	SKRC31	-0.374769	Other
ACH-001196	SMSCTR	-0.83412	Other
ACH-001197	SMZ1	-0.338714	Other
ACH-001205	TC32	-0.503824	Other
ACH-001211	TTC549	-0.408269	Other
ACH-001227	UPCISCC090	-0.299864	Other
ACH-001228	UPCISCC152	-0.283879	Other
ACH-001229	UPCISCC154	-0.182815	Other
ACH-001232	UW228	-0.47391	Other
ACH-001233	VMRCLCD	-0.257064	Other
ACH-001239	WM2664	-0.364153	Other
ACH-001270	127399	-0.43575	Other
ACH-001274	SW982	-0.533897	Other
ACH-001275	OSA1777	-0.220691	Other
ACH-001277	YAMATO	-0.823744	Other
ACH-001278	BIN67	-0.219888	Other
ACH-001279	SCCOHT1	-0.838136	Other
ACH-001280	SCS214	-0.789292	Other
ACH-001283	TC106	-0.259482	Other
ACH-001289	COGAR359	-0.404927	Other
ACH-001295	Y79	-0.822662	Other
ACH-001300	CHLA15	-0.101647	Other
ACH-001301	COGN278	-0.428536	Other
ACH-001302	COGN305	0.0243085	Other
ACH-001303	NB1643	-0.188119	Other
ACH-001306	8305C	-0.438517	Other
ACH-001307	8505C	-0.350136	Other
ACH-001310	HA1E	-0.217545	Other
ACH-001318	PLCPRF5	-0.146394	Other
ACH-001322	CME1	-0.589991	Other
ACH-001328	A431	-0.521299	Other
ACH-001329	ANGMCSS	-0.330873	Other
ACH-001331	BICR10	-0.638672	Other
ACH-001332	BICR78	-0.547854	Other
ACH-001333	C33A	-0.322872	Other
ACH-001334	C4I	-0.729937	Other
ACH-001335	C4II	-0.207917	Other
ACH-001336	CASKI	-0.569465	Other
ACH-001338	CHP134	-0.354797	Other
ACH-001340	COV413A	-0.381468	Other
ACH-001341	DOTC24510	-0.286185	Other
ACH-001344	GIMEN	-0.569839	Other
ACH-001345	GP5D	-0.577185	Other
ACH-001346	H103	-0.506474	Other
ACH-001347	H157	-0.212493	Other
ACH-001353	JOPACA1	-0.399017	Other
ACH-001354	LAN2	-0.973204	Other
ACH-001356	MB1	-0.444832	Other
ACH-001360	MS751	-0.378076	Other
ACH-001366	NGP	-0.656288	Other
ACH-001367	NMB	-0.525049	Other
ACH-001368	OACM51	-0.216822	Other
ACH-001370	OCIP5X	-0.429327	Other
ACH-001374	PA1	-0.389779	Other
ACH-001375	PACADD119	-0.370139	Other
ACH-001377	PACADD137	-0.446908	Other
ACH-001379	PACADD161	-0.473646	Other
ACH-001380	PACADD165	-0.591289	Other
ACH-001382	PACADD188	-0.668308	Other
ACH-001385	RPMI2650	-0.335401	Other
ACH-001386	SCLC22H	-0.433087	Other
ACH-001388	SUM102PT	-0.405105	Other
ACH-001389	SUM1315MO2	-1.52448	Other
ACH-001390	SUM149PT	-0.688198	Other
ACH-001391	SUM159PT	-0.414351	Other
ACH-001392	SUM185PE	0.0390472	Other
ACH-001393	SUM190PT	-0.569677	Other
ACH-001394	SUM229PE	-0.470333	Other
ACH-001396	SUM52PE	-0.311225	Other
ACH-001398	SW156	-0.387413	Other
ACH-001399	SW626	-0.301532	Other
ACH-001400	SW954	-0.18518	Other
ACH-001401	SW13	0.0315309	Other
ACH-001402	SW756	-0.575959	Other
ACH-001403	TO14	-0.561944	Other
ACH-001407	UMUC13	-0.404746	Other
ACH-001408	UMUC14	-0.679546	Other
ACH-001409	UMUC16	-0.411668	Other
ACH-001411	UMUC5	-0.523426	Other
ACH-001412	UMUC10	-0.493595	Other
ACH-001413	UMUC11	-0.402566	Other
ACH-001414	UMUC6	-0.720914	Other
ACH-001415	UMUC7	-0.189675	Other
ACH-001416	UMUC9	-0.628469	Other
ACH-001418	UWB1289	-1.68686	Other
ACH-001419	VP229	-0.64263	Other
ACH-001421	WERIRB1	-0.34123	Other
ACH-001422	WPE1NA22	-0.0780084	Other
ACH-001430	TC138	-0.358208	Other
ACH-001431	TC205	-0.243336	Other
ACH-001433	CCLFPEDS0008T	-0.482057	Other
ACH-001436	1411H	-0.265473	Other
ACH-001442	A388	-0.382226	Other
ACH-001443	ASH3	-0.44084	Other
ACH-001450	BLUE1	-0.242854	Other
ACH-001451	BOKU	-0.42369	Other
ACH-001453	BPH1	-0.747839	Other
ACH-001454	C10	0.0205828	Other
ACH-001458	C75	-0.153322	Other
ACH-001459	C80	-0.204367	Other
ACH-001460	C84	-0.272992	Other
ACH-001461	C99	0.0422767	Other
ACH-001484	CI	-0.293903	Other
ACH-001494	EGI1	-0.2355	Other
ACH-001495	EMTOKA	-0.540255	Other
ACH-001496	ESO26	-0.382022	Other
ACH-001497	ESO51	-0.217752	Other
ACH-001498	FARAGE	-0.621954	Other
ACH-001500	FLO1	-0.325967	Other
ACH-001502	GCT27	-0.712463	Other
ACH-001508	H314	-0.215354	Other
ACH-001509	H357	-0.065628	Other
ACH-001510	H376	-0.487763	Other
ACH-001511	H413	-0.600023	Other
ACH-001513	HCA1	-0.387747	Other
ACH-001515	HCS2	-0.359169	Other
ACH-001517	HEC1	-0.269087	Other
ACH-001518	HEC116	-0.271163	Other
ACH-001520	HG3	-0.077407	Other
ACH-001521	HKA1	-0.174364	Other
ACH-001522	HMY1	-0.556563	Other
ACH-001523	HSC1	-0.605209	Other
ACH-001524	HSC5	-0.423685	Other
ACH-001525	HT3	-0.852952	Other
ACH-001528	IHH4	-0.425124	Other
ACH-001529	JAR	-0.398987	Other
ACH-001530	JEG3	-0.31812	Other
ACH-001532	JMURTK2	-0.856819	Other
ACH-001533	KARPAS1718	-0.332384	Other
ACH-001536	KKU100	0.0416657	Other
ACH-001538	KKU213	-0.403872	Other
ACH-001539	KML1	-0.854834	Other
ACH-001542	KON	-0.595484	Other
ACH-001543	KOSC2	-0.64556	Other
ACH-001544	KYAE1	-0.535593	Other
ACH-001547	LO68	-0.955135	Other
ACH-001548	LS	-0.652689	Other
ACH-001549	LU135	-0.401759	Other
ACH-001550	MCC13	-0.590761	Other
ACH-001551	MCC142	-0.429456	Other
ACH-001552	MCC26	-0.513734	Other
ACH-001554	MEL202	-0.443074	Other
ACH-001555	MERO14	-0.479277	Other
ACH-001556	MERO25	-0.428817	Other
ACH-001557	MERO41	-0.502801	Other
ACH-001558	MERO48A	-0.603391	Other
ACH-001559	MERO82	-0.438329	Other
ACH-001560	MERO83	-0.66516	Other
ACH-001562	MERO95	-0.325953	Other
ACH-001563	MM127	-0.450157	Other
ACH-001566	MM370	-0.623373	Other
ACH-001567	MM383	-0.518893	Other
ACH-001568	MM386	-0.72212	Other
ACH-001570	MM426	-0.821209	Other
ACH-001574	MOLM14	-0.207137	Other
ACH-001577	MUTZ8	-0.630708	Other
ACH-001578	NCCIT	-0.172928	Other
ACH-001603	NH12	-0.118583	Other
ACH-001605	NO10	-0.386003	Other
ACH-001606	NO11	-0.254635	Other
ACH-001607	NOZ	-0.109927	Other
ACH-001608	NP2	-0.853207	Other
ACH-001609	NP3	-0.195856	Other
ACH-001611	NP8	-0.900404	Other
ACH-001613	OCIAML4	-0.845589	Other
ACH-001616	OCILY18	-0.210051	Other
ACH-001618	OCIM2	-0.342462	Other
ACH-001619	OCUG1	-0.185268	Other
ACH-001622	ONDA7	-0.46856	Other
ACH-001623	ONDA8	-1.18758	Other
ACH-001624	ONDA9	-0.0665945	Other
ACH-001625	OSC19	-0.571421	Other
ACH-001626	OSC20	-0.690914	Other
ACH-001627	P4E6	-0.728335	Other
ACH-001628	PEA1	-0.257123	Other
ACH-001630	PEO1	-0.431831	Other
ACH-001632	PEO4	-0.229794	Other
ACH-001634	PGA1	-0.238017	Other
ACH-001639	ROS50	-0.477357	Other
ACH-001641	SAT	-0.507657	Other
ACH-001642	SCC3	-0.299349	Other
ACH-001643	SCCH196	-0.777438	Other
ACH-001645	SEKI	-0.367134	Other
ACH-001647	SHI1	-0.539198	Other
ACH-001648	SHMAC4	-0.4612	Other
ACH-001649	SHMAC5	-0.556886	Other
ACH-001650	SISO	-0.635717	Other
ACH-001651	SKGI	-0.220112	Other
ACH-001652	SKGII	-0.369379	Other
ACH-001653	SKGT2	-0.585742	Other
ACH-001654	SKGT4	-0.101648	Other
ACH-001655	SKN	-0.160586	Other
ACH-001656	SKNO1	-0.29658	Other
ACH-001662	SNU2372	-0.326519	Other
ACH-001664	SNU638	-0.257551	Other
ACH-001668	SUSA	-0.417361	Other
ACH-001669	TANOUE	-0.381025	Other
ACH-001670	TASK1	-0.781469	Other
ACH-001673	TFK1	-0.227579	Other
ACH-001674	TGW	-0.45734	Other
ACH-001675	TR146	-0.285015	Other
ACH-001676	TY82	0.181273	Other
ACH-001677	U2904	-0.431147	Other
ACH-001683	UACC3133	-0.0787666	Other
ACH-001685	UHO1	-0.577173	Other
ACH-001687	UMRC3	-0.466247	Other
ACH-001688	UMRC7	-0.405993	Other
ACH-001690	UPCISCC026	-0.42015	Other
ACH-001691	UPCISCC029A	-0.360475	Other
ACH-001692	UPCISCC040	-0.309435	Other
ACH-001694	UPCISCC074	-0.4992	Other
ACH-001695	UPCISCC099	-0.315704	Other
ACH-001696	UPCISCC111	-0.496457	Other
ACH-001698	UPCISCC116	-0.561966	Other
ACH-001699	UPCISCC131	-0.474562	Other
ACH-001701	UPCISCC200	-0.529636	Other
ACH-001702	VAESBJ	-0.464351	Other
ACH-001707	WAOSEL	-0.0694655	Other
ACH-001709	WSUNHL	-0.283294	Other
ACH-001711	PFSK1	-0.871672	Other
ACH-001719	OCIC4P	-0.202295	Other
ACH-001735	SEMK2	-0.375806	Other
ACH-001736	HB1119	-1.005	Other
ACH-001737	CTV1DM	-0.761161	Other
ACH-001740	RH28	-1.24148	Other
ACH-001745	RHJT	-1.23308	Other
ACH-001750	TTC442	-0.603848	Other
ACH-001765	RH4	-1.30055	Other
ACH-001786	SNU1544	-0.586669	Other
ACH-001791	LPS6	-0.960201	Other
ACH-001793	LPS27	-0.431461	Other
ACH-001794	93T449	-0.372251	Other
ACH-001795	94T778	-0.51832	Other
ACH-001796	95T1000	-1.0843	Other
ACH-001799	LPS141	-0.724612	Other
ACH-001802	LPS853	-0.930807	Other
ACH-001804	LPS510	-0.438917	Other
ACH-001814	OS252	-0.23703	Other
ACH-001819	MFM223	-0.497379	Other
ACH-001820	COLO824	-0.47397	Other
ACH-001834	ICC10	-0.62288	Other
ACH-001835	ICC106	-0.387881	Other
ACH-001836	ICC108	-0.184352	Other
ACH-001838	ICC12	-0.0933235	Other
ACH-001839	ICC137	-0.368856	Other
ACH-001841	ICC15	-0.520233	Other
ACH-001842	ICC2	-0.172849	Other
ACH-001843	ICC3	-0.541905	Other
ACH-001844	ICC4	-0.27547	Other
ACH-001848	ICC8	-0.47678	Other
ACH-001849	ICC9	-0.299825	Other
ACH-001850	G415	-0.30506	Other
ACH-001852	HKGZCC	-0.505404	Other
ACH-001853	KMCH1	-0.158789	Other
ACH-001856	RBE	-0.234752	Other
ACH-001857	SG231	-0.710186	Other
ACH-001858	SSP25	-0.3141	Other
ACH-001861	TGBC1TKB	-0.822928	Other
ACH-001862	TGBC52TKB	-0.433168	Other
ACH-001863	TKKK	-0.413599	Other
ACH-001864	YSCCC	-0.437349	Other
ACH-001959	CCLP1	-0.318501	Other
ACH-001960	CCSW1	-0.381851	Other
ACH-001961	GB2	-0.522679	Other
ACH-001970	MM253	-0.586332	Other
ACH-001972	MM473	-0.72944	Other
ACH-001973	MM485	-0.485274	Other
ACH-001975	MM576	-0.47695	Other
ACH-001977	NO36	-0.848663	Other
ACH-001982	NZM3	-0.559557	Other
ACH-001986	NZM42	-0.695606	Other
ACH-001990	NZM7	-0.614637	Other
ACH-001991	NZOV9	-0.311798	Other
ACH-001992	ONE58	-0.441481	Other
ACH-001993	NALM16	-0.190554	Other
ACH-001997	ECC2	-0.174458	Other
ACH-001999	9505BIK	-0.440153	Other
ACH-002001	A375SKINCJ1	-0.605544	Other
ACH-002002	A375SKINCJ2	-0.710612	Other
ACH-002003	A375SKINCJ3	-0.344702	Other
ACH-002004	UACC62SKINCJ1	-0.565599	Other
ACH-002005	SKMEL19	-0.385889	Other
ACH-002014	MEL270	-1.08951	Other
ACH-002015	MEL285	-0.615177	Other
ACH-002016	MEL290	-0.291076	Other
ACH-002018	OMM25	-0.458411	Other
ACH-002019	HOKUG	-0.290699	Other
ACH-002020	SKGIIIA	-0.416462	Other
ACH-002021	T3M3	-0.765188	Other
ACH-002023	TGBC18TKB	-0.46296	Other
ACH-002024	ECC4	-0.259799	Other
ACH-002025	TT1TKB	-0.4182	Other
ACH-002026	HHUA	-0.57524	Other
ACH-002027	HOUAI	-0.537131	Other
ACH-002029	SAS	-0.597792	Other
ACH-002030	SA3	-0.2755	Other
ACH-002033	HMMME	-0.101117	Other
ACH-002035	LCAM1	-0.640104	Other
ACH-002039	PK8	-0.0541148	Other
ACH-002040	HMVII	-0.325592	Other
ACH-002041	HOTHC	-0.252947	Other
ACH-002042	T3M5	-0.446302	Other
ACH-002043	CA922	-0.8219	Other
ACH-002044	HSQ89	-0.673383	Other
ACH-002045	HO1U1	-0.402761	Other
ACH-002046	HTMMT	-0.385343	Other
ACH-002048	RMSYM	-0.899143	Other
ACH-002051	LU134A	-0.214363	Other
ACH-002052	LU139	-0.190665	Other
ACH-002055	TL1	-0.275735	Other
ACH-002059	P30OHK	-0.258131	Other
ACH-002061	P2URK562	-0.249315	Other
ACH-002062	SLVL	-0.258489	Other
ACH-002066	HSSCH2	-0.900149	Other
ACH-002067	NOS1	-1.07324	Other
ACH-002069	HSOS1	-0.440315	Other
ACH-002070	HKBMM	-0.526962	Other
ACH-002077	LU165	-0.224425	Other
ACH-002080	TN2	-0.414329	Other
ACH-002083	NB69	-0.165906	Other
ACH-002084	MMAC	-0.9088	Other
ACH-002105	ES4	-0.281764	Other
ACH-002106	ES5	-2.39226	Other
ACH-002109	ES8	0.0822924	Other
ACH-002110	EW1	-0.436213	Other
ACH-002114	EW16	-0.786818	Other
ACH-002116	EW22	-0.539142	Other
ACH-002119	EW7	-0.910242	Other
ACH-002140	HEY	-0.488393	Other
ACH-002141	HSC39	-0.531696	Other
ACH-002143	ISTMEL1	-0.374305	Other
ACH-002150	LB1047RCC	-0.435207	Other
ACH-002156	LC1SQ	-0.455379	Other
ACH-002160	MCIXC	-0.55297	Other
ACH-002161	MKN28	-0.776725	Other
ACH-002179	OCUBM	-0.553634	Other
ACH-002181	OVCA420	-0.357168	Other
ACH-002183	OVMIU	-0.676571	Other
ACH-002186	PL4	-0.27363	Other
ACH-002189	RCCFG2	-0.531055	Other
ACH-002198	SCH	-0.463182	Other
ACH-002202	TMK1	-0.298004	Other
ACH-002204	UCH2	-0.575836	Other
ACH-002210	ARH77	-0.283414	Other
ACH-002212	BB30HNC	-0.266502	Other
ACH-002214	BC1	-0.447945	Other
ACH-002215	BC3	-0.357936	Other
ACH-002228	D423MG	-0.672318	Other
ACH-002229	D502MG	-0.273609	Other
ACH-002230	D542MG	-0.466476	Other
ACH-002233	DIFI	-0.210831	Other
ACH-002234	DOK	-0.3552	Other
ACH-002239	H3118	-0.415724	Other
ACH-002243	HCE4	-0.69024	Other
ACH-002247	IM9	-0.309536	Other
ACH-002249	JHU011	-0.312977	Other
ACH-002250	JHU022	-0.363758	Other
ACH-002251	JHU029	-0.697298	Other
ACH-002257	KINGS1	-0.855181	Other
ACH-002261	KPNYS	-0.701865	Other
ACH-002263	KYSE220	-0.546425	Other
ACH-002265	LB771HNC	-0.363877	Other
ACH-002269	LNZTA3WT4	-0.48093	Other
ACH-002278	NB10	-0.291437	Other
ACH-002280	NB13	-0.289701	Other
ACH-002282	NB17	-0.649808	Other
ACH-002283	NB5	-0.435964	Other
ACH-002284	NB6	-0.948193	Other
ACH-002285	NB7	-0.121425	Other
ACH-002291	NTERA2CLD1	-1.00044	Other
ACH-002294	PCI15A	-0.488534	Other
ACH-002295	PCI30	-0.426641	Other
ACH-002296	PCI38	-0.781936	Other
ACH-002297	PCI4B	-0.601486	Other
ACH-002298	PCI6A	-0.172193	Other
ACH-002304	SKMG1	-0.372222	Other
ACH-002305	SKN3	-0.653146	Other
ACH-002399	21NT	-1.06354	Other
ACH-002400	21MT1	-0.79053	Other
ACH-002401	21MT2	-0.689014	Other
ACH-002446	CCLFUPGI0005T	-0.296187	Other
ACH-002458	HT144SKINFV1	-0.484791	Other
ACH-002460	HT144SKINFV2	-0.280426	Other
ACH-002461	RVH421SKINFV1	-0.565208	Other
ACH-002462	RPE1SS48	-0.578259	Other
ACH-002463	RPE1SS77	-0.568303	Other
ACH-002464	RPE1SS6	-0.490927	Other
ACH-002465	RPE1SS119	-0.771859	Other
ACH-002467	RPE1SS51	-0.578922	Other
ACH-002470	OS186	-0.43459	Other
ACH-002471	OS052	-1.04677	Other
ACH-002475	HAP1	-0.46832	Other
ACH-002478	BC2	-0.292224	Other
ACH-002485	MAVER1	-0.952429	Other
ACH-002486	MESOV	-0.299896	Other
ACH-002490	NCIH1882	-0.450575	Other
ACH-002499	UACC3199	-0.127243	Other
ACH-002500	Z138	-0.416564	Other
ACH-002508	WM3211	-0.464866	Other
ACH-002510	M040416	-0.735618	Other
ACH-002511	M140325	-0.485283	Other
ACH-002512	MM160113	-0.472151	Other
ACH-002522	SNU2292	-0.586873	Other
ACH-002523	SNU739	-0.486453	Other
ACH-002524	SNU251	-0.88677	Other
ACH-002526	SNU1327	-0.660654	Other
ACH-002528	SNU267	-0.434986	Other
ACH-002530	SNU977	-0.339929	Other
ACH-002531	SNU2535	-0.276026	Other
ACH-002533	SNU482	-0.394405	Other
ACH-002535	SNU254	-0.443996	Other
ACH-002538	SNU1235	-0.506884	Other
ACH-002544	SNU1750	-0.27812	Other
ACH-002647	CCC5	-0.301558	Other
ACH-002650	ETCC016	-0.29742	Other
ACH-002654	JVE015	-0.709765	Other
ACH-002659	JVE127	-0.544653	Other
ACH-002660	JVE187	-0.119244	Other
ACH-002662	JVE207	-0.0618044	Other
ACH-002664	JVE253	-0.102712	Other
ACH-002669	KP363T	-0.366873	Other
ACH-002672	MAPACHS77	-0.243899	Other
ACH-002677	U2946	-0.387757	Other
ACH-002678	WILL1	-0.139158	Other
ACH-002680	170MGBA	-0.329187	Other
ACH-002681	538MGBA	-0.475627	Other
ACH-002687	WM3772F	-0.327569	Other
ACH-002690	OS526	-0.699191	Other
ACH-002693	S462	-0.275415	Other
ACH-002705	IS076P	-0.197403	Other
ACH-002706	IS076A	-0.413148	Other
ACH-002709	CMS	0.0744571	Other
ACH-002710	MPNST724	-0.484996	Other
ACH-002711	UMHACC2A	-0.2264	Other
ACH-002778	NCCOS1X2C1	-0.733034	Other
ACH-002780	NCCES1C1	-0.322982	Other
ACH-002782	NCCUPS1C1	-0.374969	Other
ACH-002784	NCCUPS2C1	-0.431867	Other
ACH-002785	NCCLMS1C1	-1.02196	Other
ACH-002792	NCCCCS1BC1	-0.39106	Other
ACH-002799	NCCMPNST1C1	-1.34816	Other
ACH-002800	NCCMPNST2C1	-0.681106	Other
ACH-002834	OS384	-1.14188	Other
ACH-002847	YUHOIN	-0.66878	Other
ACH-002925	UPMM3	-0.332003	Other
ACH-002926	UPMD1	-0.505892	Other
ACH-002928	MM100511	-0.330264	Other
ACH-003012	A549CRAFKD	-0.0587359	Other
ACH-003177	NRHUPS1	-0.908155	Other
ACH-003180	NRHUPS2	-1.65963	Other

## Sheet: Supp. Dataset 4 TERF2IP
model	Cell Line Name	TERF2IP Gene Effect (Chronos) CRISPR (DepMap Public 24Q4+Score, Chronos)	Cell line
ACH-000082	G292CLONEA141B1	-0.224738	ALT
ACH-000133	HS729	-0.758347	ALT
ACH-000341	SKNFI	-0.323722	ALT
ACH-000364	U2OS	-0.315606	ALT
ACH-000410	SAOS2	-0.260252	ALT
ACH-000592	TM31	-0.442143	ALT
ACH-001481	CHLA90	-0.792355	ALT
ACH-001526	HUO9	-0.561782	ALT
ACH-001610	NP5	-0.0191917	ALT
ACH-001715	CAL72	-0.0521715	ALT
ACH-002806	TB096	-0.409502	ALT
ACH-002922	SKNMM	-0.632684	ALT
ACH-000001	NIHOVCAR3	0.151059	Other
ACH-000004	HEL	-0.143424	Other
ACH-000005	HEL9217	-0.0444984	Other
ACH-000007	LS513	-0.314414	Other
ACH-000009	C2BBE1	-0.152089	Other
ACH-000011	253J	-0.0717062	Other
ACH-000012	HCC827	0.0249921	Other
ACH-000013	ONCODG1	-0.0992524	Other
ACH-000014	HS294T	-0.341941	Other
ACH-000015	NCIH1581	-0.242035	Other
ACH-000017	SKBR3	-0.0486593	Other
ACH-000018	T24	-0.0877275	Other
ACH-000019	MCF7	-0.111192	Other
ACH-000021	NCIH1693	-0.0472946	Other
ACH-000022	PATU8988S	-0.248116	Other
ACH-000023	PATU8988T	-0.0870929	Other
ACH-000024	OPM2	-0.146068	Other
ACH-000025	CH157MN	-0.16737	Other
ACH-000026	253JBV	0.0598669	Other
ACH-000028	KPL1	-0.199896	Other
ACH-000029	HCC827GR5	-0.13739	Other
ACH-000030	PC14	-0.111759	Other
ACH-000035	NCIH1650	-0.0644649	Other
ACH-000036	U343	-0.0534741	Other
ACH-000037	S117	-0.329716	Other
ACH-000039	SKNMC	-0.205277	Other
ACH-000040	U118MG	-0.117864	Other
ACH-000041	RDES	-0.0426219	Other
ACH-000042	PANC0203	-0.044609	Other
ACH-000045	MV411	-0.0504634	Other
ACH-000047	GCIY	-0.0206725	Other
ACH-000048	TOV112D	-0.218762	Other
ACH-000052	A673	-0.373109	Other
ACH-000053	KARPAS299	-0.105299	Other
ACH-000054	HT1080	-0.152598	Other
ACH-000055	D283MED	-0.0981458	Other
ACH-000060	PANC1005	-0.115783	Other
ACH-000067	HS683	-0.03351	Other
ACH-000070	697	-0.222389	Other
ACH-000074	KU812	-0.0765071	Other
ACH-000075	U87MG	-0.20287	Other
ACH-000076	NCO2	-0.289225	Other
ACH-000077	MJ	-0.351266	Other
ACH-000078	MHHNB11	-0.157534	Other
ACH-000085	T3M4	-0.0309261	Other
ACH-000086	ACCMESO1	-0.240902	Other
ACH-000087	SKES1	-0.00126428	Other
ACH-000090	PC3	-0.142348	Other
ACH-000092	NCIH2452	-0.0743168	Other
ACH-000093	PANC0504	-0.282781	Other
ACH-000094	HPAFII	-0.0554912	Other
ACH-000095	D341Med	0.00136204	Other
ACH-000096	G401	-0.204271	Other
ACH-000097	ZR751	-0.125814	Other
ACH-000098	GAMG	-0.159759	Other
ACH-000099	SIMA	-0.112981	Other
ACH-000100	RH41	0.0111821	Other
ACH-000101	KE37	-0.22058	Other
ACH-000103	CAOV4	-0.255368	Other
ACH-000106	JVM2	0.312703	Other
ACH-000108	KP3	-0.0497791	Other
ACH-000111	HCC1187	-0.0510251	Other
ACH-000113	OCIAML2	-0.0894835	Other
ACH-000114	SU8686	-0.160492	Other
ACH-000115	VCAP	-0.13547	Other
ACH-000116	OAW28	-0.0599259	Other
ACH-000118	HUPT3	0.0191131	Other
ACH-000120	CHP212	-0.559804	Other
ACH-000123	COV434	-0.115072	Other
ACH-000124	OCILY19	-0.166112	Other
ACH-000127	SLR20	-0.119359	Other
ACH-000128	LN319	-0.165018	Other
ACH-000132	JHOS2	0.0304265	Other
ACH-000137	8MGBA	-0.0575645	Other
ACH-000138	CFPAC1	0.00986249	Other
ACH-000139	PANC0327	0.105322	Other
ACH-000141	SNU308	-0.0698731	Other
ACH-000142	CAL29	-0.137821	Other
ACH-000143	HCC2429	-0.274313	Other
ACH-000144	RERFGC1B	-0.0691665	Other
ACH-000145	SKLMS1	-0.101335	Other
ACH-000146	THP1	-0.0490792	Other
ACH-000147	T47D	-0.102912	Other
ACH-000148	HS578T	-0.129811	Other
ACH-000149	SKNSH	-0.127132	Other
ACH-000151	JM1	-0.351298	Other
ACH-000152	M059K	-0.100467	Other
ACH-000153	NCIH2052	-0.199081	Other
ACH-000155	SW1990	-0.0312341	Other
ACH-000159	OSRC2	-0.26816	Other
ACH-000160	BT12	-0.113706	Other
ACH-000161	CORL105	-0.350923	Other
ACH-000163	SW579	-0.185244	Other
ACH-000164	PANC1	-0.0592261	Other
ACH-000167	KE97	0.122431	Other
ACH-000168	NOMO1	-0.0463764	Other
ACH-000169	RD	-0.12984	Other
ACH-000172	TM87	0.00937369	Other
ACH-000174	CAL62	-0.242141	Other
ACH-000176	LOUNH91	-0.229072	Other
ACH-000178	HS766T	-0.215978	Other
ACH-000181	SCC9	0.0869262	Other
ACH-000182	SNU869	-0.0386306	Other
ACH-000183	L363	-0.189179	Other
ACH-000187	CORL311	-0.229637	Other
ACH-000188	SCC25	-0.0594782	Other
ACH-000189	RCC10RGB	-0.197568	Other
ACH-000190	HDMYZ	-0.115348	Other
ACH-000191	BHT101	-0.0689608	Other
ACH-000192	MFE280	0.125597	Other
ACH-000195	SET2	0.196396	Other
ACH-000198	EOL1	-0.0426341	Other
ACH-000200	NMCG1	0.11578	Other
ACH-000202	COLO320	-0.120189	Other
ACH-000203	NH6	-0.0610772	Other
ACH-000204	LP1	-0.161242	Other
ACH-000206	C8166	-0.358209	Other
ACH-000207	DETROIT562	0.045596	Other
ACH-000208	U178	-0.298581	Other
ACH-000209	SNU1079	-0.115272	Other
ACH-000210	CADOES1	0.0196291	Other
ACH-000211	DAOY	-0.154934	Other
ACH-000212	CAL120	0.00449437	Other
ACH-000213	HUPT4	-0.110798	Other
ACH-000215	LN382	-0.211589	Other
ACH-000216	JHESOAD1	-0.144696	Other
ACH-000217	JHH6	-0.121204	Other
ACH-000219	A375	-0.233979	Other
ACH-000221	SNU398	-0.156551	Other
ACH-000222	ASPC1	-0.0163413	Other
ACH-000223	HCC1937	-0.116391	Other
ACH-000226	SUPM2	-0.0148161	Other
ACH-000227	KPNYN	-0.0423193	Other
ACH-000228	BICR31	-0.295632	Other
ACH-000231	KALS1	-0.185994	Other
ACH-000232	U251MG	-0.142246	Other
ACH-000233	DEL	-0.0643063	Other
ACH-000234	CAKI2	0.14941	Other
ACH-000235	PANC0403	-0.0540403	Other
ACH-000237	JHOM1	-0.113349	Other
ACH-000238	SCC4	-0.0771232	Other
ACH-000239	HUG1N	-0.279831	Other
ACH-000242	RT4	0.0677901	Other
ACH-000243	DANG	-0.0788838	Other
ACH-000244	DKMG	0.059324	Other
ACH-000246	SLR23	-0.239596	Other
ACH-000247	OCUM1	0.0490655	Other
ACH-000248	AU565	-0.0491172	Other
ACH-000249	CL11	-0.063574	Other
ACH-000250	KMRC20	-0.227696	Other
ACH-000251	NCIH2887	0.0472691	Other
ACH-000252	LS1034	-0.225089	Other
ACH-000253	COLO201	-0.00228676	Other
ACH-000255	LMSU	-0.179041	Other
ACH-000256	COV318	-0.114848	Other
ACH-000257	CORL279	-0.237157	Other
ACH-000258	DU4475	-0.142897	Other
ACH-000259	KELLY	-0.179192	Other
ACH-000260	SKNAS	-0.210354	Other
ACH-000261	RERFLCAI	-0.109173	Other
ACH-000262	UOK101	-0.0787225	Other
ACH-000263	KASUMI1	-0.104791	Other
ACH-000264	CALU6	-0.132913	Other
ACH-000265	KP4	-0.117703	Other
ACH-000266	SNU213	-0.133958	Other
ACH-000268	SNU245	-0.091511	Other
ACH-000269	AM38	-0.268573	Other
ACH-000271	SUDHL10	-0.171621	Other
ACH-000272	SLR24	-0.20361	Other
ACH-000273	SF539	-0.0407536	Other
ACH-000274	HS852T	-0.140852	Other
ACH-000276	HCC38	0.182107	Other
ACH-000277	HCC1419	-0.176791	Other
ACH-000278	COV362	-0.0431213	Other
ACH-000279	EWS502	-0.209217	Other
ACH-000280	SNU840	0.047277	Other
ACH-000281	KP2	-0.145491	Other
ACH-000286	SNU1033	-0.0257105	Other
ACH-000288	BT549	-0.015869	Other
ACH-000290	NCIH209	-0.0941832	Other
ACH-000291	OV90	-0.179	Other
ACH-000292	NCIH841	-0.00479896	Other
ACH-000293	KLE	-0.0127629	Other
ACH-000294	NB4	0.0124907	Other
ACH-000295	EM2	-0.210629	Other
ACH-000296	OUMS23	-0.139703	Other
ACH-000302	SNU1077	-0.217971	Other
ACH-000303	SNU5	0.0122231	Other
ACH-000304	WM115	0.117134	Other
ACH-000305	ECGI10	-0.0687891	Other
ACH-000307	PK1	0.0239656	Other
ACH-000308	EFO21	-0.0713067	Other
ACH-000310	IMR32	-0.0146164	Other
ACH-000311	NCIH2122	0.0926028	Other
ACH-000312	SKNBE2	-0.16605	Other
ACH-000313	KMRC3	-0.393522	Other
ACH-000315	KARPAS422	-0.0241068	Other
ACH-000316	SNU886	-0.0258332	Other
ACH-000317	TUHR14TKB	-0.0858866	Other
ACH-000318	TE10	0.0297009	Other
ACH-000319	MPP89	-0.174064	Other
ACH-000320	PSN1	-0.133675	Other
ACH-000322	HT144	0.127907	Other
ACH-000323	42MGBA	-0.0562576	Other
ACH-000324	JHOC5	-0.146818	Other
ACH-000325	SNU620	-0.102606	Other
ACH-000326	JURLMK1	-0.139218	Other
ACH-000329	CCFSTTG1	-0.108493	Other
ACH-000330	EFM19	-0.24631	Other
ACH-000331	ISTMES2	-0.153787	Other
ACH-000332	YAPC	-0.270815	Other
ACH-000334	DB	-0.0432441	Other
ACH-000335	MSTO211H	-0.160101	Other
ACH-000336	OCIAML3	-0.0535035	Other
ACH-000337	NCIH3122	-0.0449198	Other
ACH-000338	SR786	0.0407281	Other
ACH-000339	HCC461	-0.083418	Other
ACH-000343	NCIH522	-0.0626745	Other
ACH-000344	SNU668	0.158471	Other
ACH-000345	KPNRTBM1	-0.327912	Other
ACH-000346	JVM3	-0.00247627	Other
ACH-000348	RPMI7951	-0.11038	Other
ACH-000350	COLO678	-0.0340581	Other
ACH-000352	HCC1428	-0.122598	Other
ACH-000354	CAPAN1	-0.0287725	Other
ACH-000355	NCIH82	0.0571271	Other
ACH-000356	MKN45	-0.456488	Other
ACH-000359	MG63	-0.199469	Other
ACH-000361	SKHEP1	-0.200889	Other
ACH-000362	MOLM13	-0.117977	Other
ACH-000363	SKMM2	-0.10623	Other
ACH-000365	SUDHL4	-0.185997	Other
ACH-000366	SKNDZ	-0.174515	Other
ACH-000367	NCIH226	0.0630172	Other
ACH-000368	SNU1105	-0.120521	Other
ACH-000370	SNU626	0.287477	Other
ACH-000371	RL	-0.218308	Other
ACH-000373	SKM1	-0.167946	Other
ACH-000374	HCC1143	-0.0151993	Other
ACH-000375	G402	0.153894	Other
ACH-000376	SF295	-0.124514	Other
ACH-000377	SNU478	0.0884486	Other
ACH-000378	NCIH647	-0.238613	Other
ACH-000381	T84	-0.00822481	Other
ACH-000383	OE33	0.00375127	Other
ACH-000385	SKRC52	-0.18456	Other
ACH-000387	TF1	-0.263497	Other
ACH-000389	H4	-0.293111	Other
ACH-000390	LUDLU1	-0.167715	Other
ACH-000391	MHHES1	-0.116198	Other
ACH-000393	HLF	-0.33642	Other
ACH-000395	NCIH520	-0.0971578	Other
ACH-000396	J82	-0.0497824	Other
ACH-000397	TEN	-0.175254	Other
ACH-000398	RI1	-0.0447001	Other
ACH-000401	COLO800	-0.0307701	Other
ACH-000402	BL70	-0.176495	Other
ACH-000403	NCIH747	-0.00870216	Other
ACH-000404	K029AX	-0.0523704	Other
ACH-000405	MEC1	-0.0892068	Other
ACH-000406	U937	-0.0884906	Other
ACH-000407	SNU685	-0.223401	Other
ACH-000408	TE5	0.0714466	Other
ACH-000411	769P	-0.205769	Other
ACH-000414	NCIH1944	-0.213556	Other
ACH-000415	BICR6	-0.0875835	Other
ACH-000416	NCIH838	-0.0421339	Other
ACH-000417	PANC0813	-0.121467	Other
ACH-000420	SNU449	-0.0543416	Other
ACH-000421	SW837	-0.103206	Other
ACH-000422	SNU475	-0.299642	Other
ACH-000424	TC71	0.0119932	Other
ACH-000425	UACC62	-0.139359	Other
ACH-000426	KMS20	-0.204982	Other
ACH-000427	NCIN87	0.0426204	Other
ACH-000430	TYKNU	-0.225998	Other
ACH-000431	NCIH1694	-0.217984	Other
ACH-000433	CAKI1	-0.0828698	Other
ACH-000434	NCIH1915	-0.0886918	Other
ACH-000435	EFE184	-0.258855	Other
ACH-000436	OCIMY7	-0.291385	Other
ACH-000437	SW1088	-0.0379705	Other
ACH-000438	LU65	-0.113111	Other
ACH-000441	SH4	-0.295471	Other
ACH-000442	RERFLCSQ1	-0.101841	Other
ACH-000444	LU99	-0.267088	Other
ACH-000445	KNS60	-0.152211	Other
ACH-000446	KPNSI9S	-0.278508	Other
ACH-000448	NCIH1666	-0.0688951	Other
ACH-000450	MELHO	-0.138526	Other
ACH-000452	TE8	-0.0485789	Other
ACH-000454	HCC95	0.216974	Other
ACH-000455	LN428	-0.161542	Other
ACH-000456	BCPAP	-0.123281	Other
ACH-000458	CJM	-0.128726	Other
ACH-000459	TUHR10TKB	0.0101935	Other
ACH-000460	SNU8	-0.210607	Other
ACH-000461	SNU1196	-0.10031	Other
ACH-000463	NCIH460	-0.104091	Other
ACH-000464	CAS1	-0.00995362	Other
ACH-000466	SNU216	-0.0397108	Other
ACH-000467	HCC56	-0.260778	Other
ACH-000468	PK45H	0.0553375	Other
ACH-000469	YH13	-0.221671	Other
ACH-000470	SW1463	0.126834	Other
ACH-000471	LI7	-0.16202	Other
ACH-000472	HSC2	-0.130852	Other
ACH-000473	RT112	0.0770077	Other
ACH-000475	HUH1	-0.23512	Other
ACH-000476	JHH4	-0.198725	Other
ACH-000477	MALME3M	-0.279778	Other
ACH-000478	SNU387	0.0222818	Other
ACH-000479	KNS81	-0.103474	Other
ACH-000480	HUH7	-0.325386	Other
ACH-000481	NCIH2170	-0.131202	Other
ACH-000483	SNU182	-0.0408452	Other
ACH-000484	VMRCRCW	0.0621222	Other
ACH-000485	GSU	-0.29647	Other
ACH-000486	KU1919	-0.079856	Other
ACH-000487	F36P	-0.227423	Other
ACH-000488	TE11	-0.0694157	Other
ACH-000489	SW1116	-0.181579	Other
ACH-000490	SF767	-0.0780144	Other
ACH-000491	NCIH716	0.00187448	Other
ACH-000493	SNU423	-0.078231	Other
ACH-000495	TUHR4TKB	-0.0271752	Other
ACH-000496	NCIH1792	0.00859695	Other
ACH-000498	KO52	-0.247712	Other
ACH-000499	EW8	-0.443885	Other
ACH-000500	SNU46	-0.141038	Other
ACH-000501	LS123	0.437918	Other
ACH-000502	TCCPAN2	-0.148135	Other
ACH-000503	BICR16	-0.349948	Other
ACH-000504	SNB75	-0.184888	Other
ACH-000505	RKN	-0.239567	Other
ACH-000507	KE39	-0.156268	Other
ACH-000510	NCIH1299	-0.168111	Other
ACH-000511	CALU1	-0.10587	Other
ACH-000512	INA6	-0.124741	Other
ACH-000514	NCIH1092	-0.0636749	Other
ACH-000515	HCC33	-0.14703	Other
ACH-000516	CAL78	-0.340418	Other
ACH-000517	SNU410	-0.103717	Other
ACH-000518	CAL33	0.0865166	Other
ACH-000519	PEER	-0.403688	Other
ACH-000520	59M	-0.0516126	Other
ACH-000521	NCIH2030	0.0682442	Other
ACH-000522	UMUC3	-0.183227	Other
ACH-000524	KURAMOCHI	-0.070385	Other
ACH-000525	NCIH2171	-0.0976649	Other
ACH-000527	OVISE	-0.0918028	Other
ACH-000528	ABC1	-0.149324	Other
ACH-000532	SNU61	-0.0235598	Other
ACH-000533	NCIH2004RT	-0.110412	Other
ACH-000535	BXPC3	-0.0890482	Other
ACH-000537	SNU761	-0.151885	Other
ACH-000541	KMS34	0.112481	Other
ACH-000542	HEYA8	-0.114805	Other
ACH-000544	OE21	-0.0155539	Other
ACH-000545	VMCUB1	-0.0170468	Other
ACH-000546	HSC4	0.0255911	Other
ACH-000547	HT1197	-0.0809778	Other
ACH-000548	BHY	-0.242187	Other
ACH-000549	SNU1076	-0.0808051	Other
ACH-000550	IGR39	0.205703	Other
ACH-000551	K562	0.0368408	Other
ACH-000552	HT29	-0.179271	Other
ACH-000554	UACC893	-0.0337545	Other
ACH-000556	SIHA	0.0198548	Other
ACH-000557	AML193	-0.0158352	Other
ACH-000558	A172	-0.0644323	Other
ACH-000559	NCIH1836	-0.093811	Other
ACH-000561	TDOTT	0.0295582	Other
ACH-000562	HCC78	-0.147584	Other
ACH-000563	EBC1	0.031773	Other
ACH-000565	RCM1	-0.119844	Other
ACH-000567	ST486	-0.294631	Other
ACH-000569	ISTMES1	0.129698	Other
ACH-000570	YKG1	-0.134818	Other
ACH-000571	T98G	-0.0424099	Other
ACH-000573	MDAMB436	-0.241547	Other
ACH-000576	KMS27	-0.0169812	Other
ACH-000577	JHH2	-0.0376499	Other
ACH-000579	UACC257	-0.463282	Other
ACH-000580	C32	-0.110775	Other
ACH-000581	SNU16	-0.0713767	Other
ACH-000583	MC116	-0.131963	Other
ACH-000584	JHOS4	-0.0667276	Other
ACH-000585	EPLC272H	0.00345258	Other
ACH-000587	NCIH1975	-0.188214	Other
ACH-000588	KMS26	0.0636029	Other
ACH-000589	NCIH1437	-0.0320772	Other
ACH-000591	LN235	-0.156485	Other
ACH-000593	BC3C	0.0931248	Other
ACH-000595	LN229	-0.183907	Other
ACH-000596	LCLC97TM1	-0.0127219	Other
ACH-000597	TTC709	-0.105057	Other
ACH-000599	PATU8902	-0.0202808	Other
ACH-000601	MIAPACA2	-0.111051	Other
ACH-000602	M07E	-0.0847688	Other
ACH-000604	KYO1	0.0827228	Other
ACH-000605	TE6	-0.212558	Other
ACH-000606	PECAPJ34CLONEC12	-0.0656926	Other
ACH-000607	KYM1	-0.14638	Other
ACH-000608	COV644	-0.0178344	Other
ACH-000609	SF126	-0.0338832	Other
ACH-000614	RVH421	-0.0740529	Other
ACH-000616	HS746T	-0.280317	Other
ACH-000618	SNU1041	-0.00942602	Other
ACH-000619	PECAPJ15	-0.135513	Other
ACH-000620	JHH1	-0.125075	Other
ACH-000621	MDAMB157	-0.0279465	Other
ACH-000622	KNS42	-0.0406016	Other
ACH-000623	SNU201	-0.139826	Other
ACH-000624	HCC1806	-0.0366302	Other
ACH-000627	LCLC103H	-0.0210615	Other
ACH-000630	YD8	-0.18645	Other
ACH-000631	KS1	0.00232357	Other
ACH-000632	HS944T	-0.156002	Other
ACH-000633	FU97	-0.105494	Other
ACH-000634	LN340	-0.0262942	Other
ACH-000637	KYSE520	0.00675462	Other
ACH-000638	NCIH441	-0.0735621	Other
ACH-000639	NCIH211	-0.129558	Other
ACH-000645	JL1	-0.231743	Other
ACH-000646	OVMANA	-0.127116	Other
ACH-000647	TE1	-0.148306	Other
ACH-000648	NCIH28	-0.176667	Other
ACH-000649	786O	-0.085235	Other
ACH-000651	SW620	-0.222671	Other
ACH-000652	SUIT2	0.0176842	Other
ACH-000653	JJN3	0.0434695	Other
ACH-000654	RAJI	-0.163444	Other
ACH-000655	SF268	-0.0748387	Other
ACH-000656	SUDHL8	-0.208202	Other
ACH-000657	A2780	-0.0899853	Other
ACH-000660	SUDHL5	-0.16209	Other
ACH-000661	WM1799	-0.243567	Other
ACH-000662	CORL23	0.161655	Other
ACH-000663	OVTOKO	-0.0602448	Other
ACH-000664	SUDHL1	-0.157036	Other
ACH-000665	SKMES1	-0.159631	Other
ACH-000666	NCIH1355	0.124982	Other
ACH-000667	HCC44	-0.0133772	Other
ACH-000668	HCC70	-0.0823081	Other
ACH-000671	HUH6	-0.0938976	Other
ACH-000672	IALM	-0.287956	Other
ACH-000673	LN443	-0.105262	Other
ACH-000676	LN464	-0.142438	Other
ACH-000677	SW1573	-0.154934	Other
ACH-000681	A549	-0.231991	Other
ACH-000682	SNU1066	0.0150597	Other
ACH-000683	SNU503	-0.132698	Other
ACH-000684	KMRC1	-0.131527	Other
ACH-000685	L33	0.0154346	Other
ACH-000688	OV7	0.0689864	Other
ACH-000693	KYSE180	-0.150049	Other
ACH-000694	TE9	-0.146186	Other
ACH-000695	CORL47	-0.0734058	Other
ACH-000696	OVCAR8	-0.263497	Other
ACH-000697	A3KAW	-0.0303614	Other
ACH-000698	DMS53	-0.112881	Other
ACH-000699	HCC1395	-0.0931215	Other
ACH-000700	NCIH2882	0.0786311	Other
ACH-000701	RMUGS	0.0343458	Other
ACH-000702	L1236	-0.0213376	Other
ACH-000704	OAW42	-0.170987	Other
ACH-000706	EKVX	-0.11155	Other
ACH-000709	KMRC2	-0.349871	Other
ACH-000711	JIMT1	-0.165273	Other
ACH-000713	CAOV3	-0.0182138	Other
ACH-000714	KMS11	-0.13428	Other
ACH-000716	TT2609C02	-0.250846	Other
ACH-000717	COLO680N	-0.0276297	Other
ACH-000718	NCIH2291	0.0337177	Other
ACH-000719	RMGI	-0.299635	Other
ACH-000720	TCCSUP	-0.135814	Other
ACH-000721	HMC18	-0.128956	Other
ACH-000722	SNUC1	0.0898253	Other
ACH-000724	HT1376	-0.133402	Other
ACH-000725	HCC202	0.0339568	Other
ACH-000732	PECAPJ41CLONED2	-0.119786	Other
ACH-000734	JHH5	-0.0762963	Other
ACH-000735	PECAPJ49	-0.126421	Other
ACH-000736	SNU601	-0.186004	Other
ACH-000738	GB1	-0.0825383	Other
ACH-000739	HEPG2	0.122362	Other
ACH-000740	A253	-0.0903151	Other
ACH-000741	UBLC1	-0.233199	Other
ACH-000746	GSS	0.0380755	Other
ACH-000747	NCIH1703	-0.123391	Other
ACH-000748	SJSA1	-0.0604179	Other
ACH-000749	DMS273	-0.107625	Other
ACH-000753	JMSU1	-0.134436	Other
ACH-000754	L428	0.0921651	Other
ACH-000756	GI1	-0.203414	Other
ACH-000757	A427	-0.137387	Other
ACH-000758	MKN74	0.104255	Other
ACH-000760	LNZ308	-0.136024	Other
ACH-000762	YD38	-0.137894	Other
ACH-000763	MM1S	-0.0871765	Other
ACH-000764	SH10TC	-0.158248	Other
ACH-000765	WM983B	0.0694837	Other
ACH-000766	NCIH1648	-0.0212236	Other
ACH-000767	NCIH526	-0.149476	Other
ACH-000768	MDAMB231	-0.0760347	Other
ACH-000769	LK2	0.0166205	Other
ACH-000770	P31FUJ	-0.713553	Other
ACH-000771	BICR56	0.0384704	Other
ACH-000773	KIJK	-0.129378	Other
ACH-000774	RERFLCAD2	0.0212077	Other
ACH-000775	NCIH727	-0.120899	Other
ACH-000776	ONS76	-0.0404699	Other
ACH-000777	KYSE30	-0.0140319	Other
ACH-000778	HSC3	-0.0851724	Other
ACH-000781	NCIH2023	-0.121156	Other
ACH-000782	SEM	-0.0251317	Other
ACH-000783	CAMA1	-0.114202	Other
ACH-000784	KYSE70	-0.101328	Other
ACH-000785	NCIH2126	-0.173472	Other
ACH-000787	LXF289	-0.100987	Other
ACH-000788	A2058	-0.242497	Other
ACH-000790	SHP77	-0.297543	Other
ACH-000791	RERFLCAD1	-0.125006	Other
ACH-000792	BFTC909	-0.0856786	Other
ACH-000793	KATOIII	-0.184633	Other
ACH-000794	BICR22	-0.00982251	Other
ACH-000796	MCAS	-0.12074	Other
ACH-000798	CL40	-0.00792504	Other
ACH-000799	HS695T	0.0185048	Other
ACH-000800	NCIH446	-0.0022042	Other
ACH-000801	HS936T	-0.14538	Other
ACH-000802	BFTC905	-0.18113	Other
ACH-000804	NB1	-0.14497	Other
ACH-000805	COLO679	-0.16172	Other
ACH-000807	SNU738	-0.153059	Other
ACH-000809	KYSE410	-0.0958088	Other
ACH-000810	SKMEL30	-0.541899	Other
ACH-000811	SKOV3	-0.128162	Other
ACH-000817	RPMI8226	0.192919	Other
ACH-000819	LN18	-0.0877322	Other
ACH-000820	SW403	-0.274103	Other
ACH-000821	EJM	-0.0398852	Other
ACH-000822	SKMEL24	-0.105996	Other
ACH-000823	KYSE140	-0.121019	Other
ACH-000824	KYSE510	-0.128697	Other
ACH-000826	CAL12T	-0.058375	Other
ACH-000827	WM793	-0.248731	Other
ACH-000829	HUNS1	0.0308616	Other
ACH-000831	HEC50B	-0.176886	Other
ACH-000832	CAL27	-0.125341	Other
ACH-000833	RH30	-0.07751	Other
ACH-000834	UMUC1	0.165709	Other
ACH-000835	GCT	-0.109611	Other
ACH-000836	YD15	-0.0575485	Other
ACH-000837	NCIH322	-0.185568	Other
ACH-000838	AMO1	-0.0653286	Other
ACH-000839	SCABER	-0.011351	Other
ACH-000840	HCC366	-0.112715	Other
ACH-000841	NCIH2087	-0.126114	Other
ACH-000843	HARA	-0.170282	Other
ACH-000845	NCIH1373	-0.14188	Other
ACH-000846	FADU	-0.031617	Other
ACH-000847	HGC27	-0.0484572	Other
ACH-000848	JHH7	-0.0968765	Other
ACH-000849	MDAMB468	-0.119538	Other
ACH-000851	MORCPR	0.0954135	Other
ACH-000853	NCIH661	-0.239695	Other
ACH-000855	KYSE150	-0.334989	Other
ACH-000856	CAL51	-0.2883	Other
ACH-000858	KNS62	-0.152735	Other
ACH-000859	HCC1954	-0.0894589	Other
ACH-000860	NCIH358	-0.0822063	Other
ACH-000861	HOP62	0.067532	Other
ACH-000862	KMBC2	-0.150844	Other
ACH-000863	DBTRG05MG	-0.0653209	Other
ACH-000864	COLO684	-0.0737432	Other
ACH-000865	KYSE450	-0.136224	Other
ACH-000866	NCIH1048	-0.216951	Other
ACH-000867	CHAGOK1	-0.250735	Other
ACH-000869	NCIH1568	-0.223104	Other
ACH-000871	NCIH510	-0.0620636	Other
ACH-000872	HCC515	-0.170606	Other
ACH-000873	KYSE270	-0.125029	Other
ACH-000874	RS411	-0.258022	Other
ACH-000876	MDAMB415	-0.101871	Other
ACH-000878	HCC15	-0.0719296	Other
ACH-000879	MFE296	0.231138	Other
ACH-000880	AGS	-0.219477	Other
ACH-000881	MELJUSO	-0.12746	Other
ACH-000882	IGR1	-0.215098	Other
ACH-000884	MDAMB435S	-0.127302	Other
ACH-000885	TOV21G	-0.213709	Other
ACH-000886	NCIH2009	-0.193569	Other
ACH-000887	SF172	-0.28015	Other
ACH-000888	NCIH1793	-0.0957454	Other
ACH-000889	KMM1	-0.168823	Other
ACH-000890	SW1271	-0.221637	Other
ACH-000894	NCIH1869	-0.166591	Other
ACH-000896	647V	-0.11405	Other
ACH-000898	SNU719	-0.158223	Other
ACH-000899	WM88	-0.147302	Other
ACH-000900	NCIH23	-0.150783	Other
ACH-000901	HCC1359	-0.13033	Other
ACH-000903	FTC133	-0.0944858	Other
ACH-000905	5637	-0.17461	Other
ACH-000906	ES2	-0.105391	Other
ACH-000907	SNU349	-0.0628395	Other
ACH-000910	MDAMB453	-0.0163458	Other
ACH-000911	NUGC3	-0.0950851	Other
ACH-000912	NCIH2286	-0.122394	Other
ACH-000913	ESS1	-0.0875939	Other
ACH-000914	HT	-0.240191	Other
ACH-000915	IPC298	-0.118702	Other
ACH-000916	NCIH1573	-0.219856	Other
ACH-000917	TE4	-0.0393371	Other
ACH-000919	IM95	-0.0429664	Other
ACH-000920	CMLT1	0.0926967	Other
ACH-000921	NCIH157DM	-0.24604	Other
ACH-000922	RCHACV	-0.130432	Other
ACH-000924	NCIH2172	-0.125578	Other
ACH-000926	HT55	-0.229776	Other
ACH-000928	JHUEM1	-0.284455	Other
ACH-000929	NCIH2110	-0.279423	Other
ACH-000932	SNU1	-0.0947987	Other
ACH-000934	MDAMB361	-0.0752529	Other
ACH-000935	MDST8	-0.22613	Other
ACH-000936	EFO27	-0.11359	Other
ACH-000937	PF382	-0.102315	Other
ACH-000938	NALM6	-0.12378	Other
ACH-000939	SKUT1	-0.0549389	Other
ACH-000941	HEC1B	-0.0199447	Other
ACH-000943	RKO	-0.250322	Other
ACH-000944	NAMALWA	-0.30633	Other
ACH-000945	NCIH650	-0.259647	Other
ACH-000946	HEC265	-0.0943974	Other
ACH-000947	OVK18	-0.304837	Other
ACH-000948	2313287	-0.176604	Other
ACH-000950	LOVO	-0.358221	Other
ACH-000953	SUPT1	-0.102902	Other
ACH-000956	22RV1	-0.101709	Other
ACH-000957	LS180	-0.533977	Other
ACH-000958	SW48	-0.0817704	Other
ACH-000959	SNUC4	-0.759059	Other
ACH-000960	REH	-0.0996979	Other
ACH-000961	ISHIKAWAHERAKLIO02ER	-0.112552	Other
ACH-000962	OC314	-0.187885	Other
ACH-000963	CCK81	0.0376837	Other
ACH-000965	RL952	-0.117117	Other
ACH-000966	IGROV1	-0.100098	Other
ACH-000968	COLO792	-0.475627	Other
ACH-000969	KM12	0.00775066	Other
ACH-000970	SNUC5	-0.108274	Other
ACH-000971	HCT116	-0.17537	Other
ACH-000972	HEC151	-0.104617	Other
ACH-000973	639V	-0.131977	Other
ACH-000974	SNGM	-0.108867	Other
ACH-000975	HCC2450	-0.102719	Other
ACH-000976	HUCCT1	-0.185119	Other
ACH-000977	LNCAPCLONEFGC	-0.103997	Other
ACH-000978	EN	-0.18176	Other
ACH-000979	DU145	-0.232826	Other
ACH-000980	NCIH1155	-0.178199	Other
ACH-000983	KCL22	-0.176494	Other
ACH-000984	HEC6	0.0236801	Other
ACH-000985	LS411N	-0.173262	Other
ACH-000986	HT115	-0.0472241	Other
ACH-000988	MFE319	-0.0461076	Other
ACH-000991	SNU81	-0.0437542	Other
ACH-000993	JHUEM7	-0.28516	Other
ACH-000994	HEC59	0.0520826	Other
ACH-000995	JURKAT	-0.173168	Other
ACH-000996	HEC251	-0.124644	Other
ACH-000997	HCT15	-0.143224	Other
ACH-001001	143B	-0.140884	Other
ACH-001016	BECKER	-0.0280696	Other
ACH-001020	BT16	-0.265258	Other
ACH-001028	CHLA06ATRT	-0.172376	Other
ACH-001029	CHLA10	-0.0999314	Other
ACH-001031	CHLA266	-0.0952971	Other
ACH-001033	CHLA57	0.0117539	Other
ACH-001036	CMK115	-0.144516	Other
ACH-001038	COGE352	-0.0660508	Other
ACH-001039	COLO205	-0.352707	Other
ACH-001041	CHL1DM	-0.0836411	Other
ACH-001048	COV504	-0.160539	Other
ACH-001050	CW9019	-0.0451499	Other
ACH-001053	D425	-0.0324173	Other
ACH-001054	D458	-0.403578	Other
ACH-001061	DLD1	-0.0670316	Other
ACH-001065	EVSAT	-0.140038	Other
ACH-001067	F5	-0.0725553	Other
ACH-001075	NCIH292	-0.331605	Other
ACH-001081	HCC2998	0.022842	Other
ACH-001096	JR	-0.159533	Other
ACH-001098	KCIMOH1	-0.337088	Other
ACH-001099	KD	-0.12771	Other
ACH-001107	KP1N	-0.0876071	Other
ACH-001111	L82	-0.130343	Other
ACH-001119	MAC2A	-0.0261333	Other
ACH-001126	MOGGUVW	0.212686	Other
ACH-001128	MON	-0.224756	Other
ACH-001129	MONOMAC1	-0.112347	Other
ACH-001134	MYLA	-0.334847	Other
ACH-001137	NCIH1993	-0.170707	Other
ACH-001145	OC316	-0.124515	Other
ACH-001151	OVCAR5	-0.113195	Other
ACH-001163	CCLFPEDS0001T	-0.0461087	Other
ACH-001164	CCLFPEDS0003T	-0.365541	Other
ACH-001172	U251MGDM	-0.144896	Other
ACH-001183	RT11284	-0.0435896	Other
ACH-001184	SCMCRM2	0.0794952	Other
ACH-001188	SHSY5Y	-0.628943	Other
ACH-001190	SKMEL2	-0.118735	Other
ACH-001192	SKNEP1	-0.111087	Other
ACH-001193	SKPNDW	-0.0828225	Other
ACH-001194	SKRC31	0.00592441	Other
ACH-001196	SMSCTR	-0.017927	Other
ACH-001197	SMZ1	-0.344127	Other
ACH-001205	TC32	-0.210146	Other
ACH-001211	TTC549	-0.0955187	Other
ACH-001227	UPCISCC090	0.141092	Other
ACH-001228	UPCISCC152	-0.168065	Other
ACH-001229	UPCISCC154	-0.129062	Other
ACH-001232	UW228	-0.0599477	Other
ACH-001233	VMRCLCD	-0.0130708	Other
ACH-001239	WM2664	-0.0970429	Other
ACH-001270	127399	-0.198304	Other
ACH-001274	SW982	-0.251767	Other
ACH-001275	OSA1777	-0.328516	Other
ACH-001277	YAMATO	-0.176294	Other
ACH-001278	BIN67	-0.0321368	Other
ACH-001279	SCCOHT1	-0.25984	Other
ACH-001280	SCS214	-0.117219	Other
ACH-001283	TC106	-0.0666154	Other
ACH-001289	COGAR359	-0.0743731	Other
ACH-001295	Y79	-0.242448	Other
ACH-001300	CHLA15	-0.222444	Other
ACH-001301	COGN278	-0.0201521	Other
ACH-001302	COGN305	-0.257003	Other
ACH-001303	NB1643	-0.195764	Other
ACH-001306	8305C	-0.0645158	Other
ACH-001307	8505C	-0.0784925	Other
ACH-001310	HA1E	-0.00498339	Other
ACH-001318	PLCPRF5	-0.233605	Other
ACH-001322	CME1	-0.357443	Other
ACH-001328	A431	-0.0373798	Other
ACH-001329	ANGMCSS	-0.0307526	Other
ACH-001331	BICR10	-0.239963	Other
ACH-001332	BICR78	-0.0279915	Other
ACH-001333	C33A	-0.0976665	Other
ACH-001334	C4I	-0.0601456	Other
ACH-001335	C4II	-0.216736	Other
ACH-001336	CASKI	-0.0859033	Other
ACH-001338	CHP134	-0.22916	Other
ACH-001340	COV413A	-0.182991	Other
ACH-001341	DOTC24510	-0.250262	Other
ACH-001344	GIMEN	-0.562833	Other
ACH-001345	GP5D	0.0112053	Other
ACH-001346	H103	-0.00970207	Other
ACH-001347	H157	-0.049674	Other
ACH-001353	JOPACA1	-0.0055953	Other
ACH-001354	LAN2	-0.196316	Other
ACH-001356	MB1	-0.0928899	Other
ACH-001360	MS751	-0.172587	Other
ACH-001366	NGP	-0.0801708	Other
ACH-001367	NMB	-0.0200758	Other
ACH-001368	OACM51	-0.0912131	Other
ACH-001370	OCIP5X	-0.214897	Other
ACH-001374	PA1	0.0238916	Other
ACH-001375	PACADD119	-0.0173146	Other
ACH-001377	PACADD137	-0.126194	Other
ACH-001379	PACADD161	-0.225597	Other
ACH-001380	PACADD165	-0.155038	Other
ACH-001382	PACADD188	-0.00431052	Other
ACH-001385	RPMI2650	-0.0946041	Other
ACH-001386	SCLC22H	-0.127361	Other
ACH-001388	SUM102PT	-0.172899	Other
ACH-001389	SUM1315MO2	-0.159958	Other
ACH-001390	SUM149PT	0.040417	Other
ACH-001391	SUM159PT	-0.0340024	Other
ACH-001392	SUM185PE	0.0804059	Other
ACH-001393	SUM190PT	-0.104862	Other
ACH-001394	SUM229PE	-0.0726974	Other
ACH-001396	SUM52PE	-0.0230463	Other
ACH-001398	SW156	-0.0603129	Other
ACH-001399	SW626	-0.114868	Other
ACH-001400	SW954	-0.342937	Other
ACH-001401	SW13	-0.195088	Other
ACH-001402	SW756	-0.0130756	Other
ACH-001403	TO14	0.0144047	Other
ACH-001407	UMUC13	-0.147826	Other
ACH-001408	UMUC14	-0.0377601	Other
ACH-001409	UMUC16	0.0418056	Other
ACH-001411	UMUC5	0.0422311	Other
ACH-001412	UMUC10	-0.100794	Other
ACH-001413	UMUC11	-0.217304	Other
ACH-001414	UMUC6	-0.14811	Other
ACH-001415	UMUC7	-0.0172478	Other
ACH-001416	UMUC9	-0.130079	Other
ACH-001418	UWB1289	-0.145474	Other
ACH-001419	VP229	-0.100908	Other
ACH-001421	WERIRB1	-0.215968	Other
ACH-001422	WPE1NA22	-0.061513	Other
ACH-001430	TC138	-0.22223	Other
ACH-001431	TC205	-0.13378	Other
ACH-001433	CCLFPEDS0008T	-0.101648	Other
ACH-001436	1411H	-0.12696	Other
ACH-001442	A388	-0.0996964	Other
ACH-001443	ASH3	-0.0317867	Other
ACH-001450	BLUE1	-0.360742	Other
ACH-001451	BOKU	-0.074066	Other
ACH-001453	BPH1	-0.268328	Other
ACH-001454	C10	0.223297	Other
ACH-001458	C75	-0.0246371	Other
ACH-001459	C80	-0.0633149	Other
ACH-001460	C84	-0.0739664	Other
ACH-001461	C99	0.0651747	Other
ACH-001484	CI	-0.266901	Other
ACH-001494	EGI1	-0.0954176	Other
ACH-001495	EMTOKA	-0.147513	Other
ACH-001496	ESO26	-0.107689	Other
ACH-001497	ESO51	-0.290558	Other
ACH-001498	FARAGE	-0.277948	Other
ACH-001500	FLO1	0.0269039	Other
ACH-001502	GCT27	0.0863256	Other
ACH-001508	H314	-0.252897	Other
ACH-001509	H357	0.161299	Other
ACH-001510	H376	-0.0272616	Other
ACH-001511	H413	-0.0679913	Other
ACH-001513	HCA1	-0.0277941	Other
ACH-001515	HCS2	-0.0855754	Other
ACH-001517	HEC1	-0.0602404	Other
ACH-001518	HEC116	0.0158654	Other
ACH-001520	HG3	0.0493242	Other
ACH-001521	HKA1	0.0528201	Other
ACH-001522	HMY1	-0.258794	Other
ACH-001523	HSC1	-0.109019	Other
ACH-001524	HSC5	-0.0893371	Other
ACH-001525	HT3	0.0626372	Other
ACH-001528	IHH4	-0.213475	Other
ACH-001529	JAR	-0.150201	Other
ACH-001530	JEG3	-0.357454	Other
ACH-001532	JMURTK2	-0.214244	Other
ACH-001533	KARPAS1718	-0.528945	Other
ACH-001536	KKU100	-0.0766402	Other
ACH-001538	KKU213	-0.190466	Other
ACH-001539	KML1	-0.244057	Other
ACH-001542	KON	-0.148031	Other
ACH-001543	KOSC2	-0.0275621	Other
ACH-001544	KYAE1	0.22014	Other
ACH-001547	LO68	-0.0445067	Other
ACH-001548	LS	-0.366239	Other
ACH-001549	LU135	-0.162742	Other
ACH-001550	MCC13	-0.133562	Other
ACH-001551	MCC142	-0.0428534	Other
ACH-001552	MCC26	0.008106	Other
ACH-001554	MEL202	-0.0831071	Other
ACH-001555	MERO14	-0.243478	Other
ACH-001556	MERO25	-0.0599916	Other
ACH-001557	MERO41	-0.145123	Other
ACH-001558	MERO48A	-0.0649672	Other
ACH-001559	MERO82	-0.282756	Other
ACH-001560	MERO83	-0.186437	Other
ACH-001562	MERO95	-0.0835882	Other
ACH-001563	MM127	-0.137143	Other
ACH-001566	MM370	-0.000388591	Other
ACH-001567	MM383	0.221362	Other
ACH-001568	MM386	-0.100417	Other
ACH-001570	MM426	-0.215896	Other
ACH-001574	MOLM14	-0.129554	Other
ACH-001577	MUTZ8	-0.147867	Other
ACH-001578	NCCIT	0.0275409	Other
ACH-001603	NH12	-0.021253	Other
ACH-001605	NO10	-0.50882	Other
ACH-001606	NO11	-0.173346	Other
ACH-001607	NOZ	-0.218701	Other
ACH-001608	NP2	-0.0141449	Other
ACH-001609	NP3	-0.0463376	Other
ACH-001611	NP8	-0.206738	Other
ACH-001613	OCIAML4	-0.129569	Other
ACH-001616	OCILY18	-0.0481854	Other
ACH-001618	OCIM2	0.0376966	Other
ACH-001619	OCUG1	-0.118254	Other
ACH-001622	ONDA7	-0.0673805	Other
ACH-001623	ONDA8	-0.117556	Other
ACH-001624	ONDA9	0.0592826	Other
ACH-001625	OSC19	0.101394	Other
ACH-001626	OSC20	-0.0859181	Other
ACH-001627	P4E6	-0.163054	Other
ACH-001628	PEA1	0.114219	Other
ACH-001630	PEO1	-0.0843985	Other
ACH-001632	PEO4	-0.188508	Other
ACH-001634	PGA1	-0.360054	Other
ACH-001639	ROS50	0.00389064	Other
ACH-001641	SAT	0.0134107	Other
ACH-001642	SCC3	0.0306593	Other
ACH-001643	SCCH196	-0.153417	Other
ACH-001645	SEKI	-0.0530094	Other
ACH-001647	SHI1	-0.502904	Other
ACH-001648	SHMAC4	-0.133732	Other
ACH-001649	SHMAC5	-0.0142419	Other
ACH-001650	SISO	-0.213426	Other
ACH-001651	SKGI	-0.0682146	Other
ACH-001652	SKGII	-0.15981	Other
ACH-001653	SKGT2	-0.0825283	Other
ACH-001654	SKGT4	-0.0720457	Other
ACH-001655	SKN	-0.0896255	Other
ACH-001656	SKNO1	-0.140018	Other
ACH-001662	SNU2372	-0.110577	Other
ACH-001664	SNU638	-0.167431	Other
ACH-001668	SUSA	-0.339074	Other
ACH-001669	TANOUE	-0.0971418	Other
ACH-001670	TASK1	-0.242961	Other
ACH-001673	TFK1	-0.180578	Other
ACH-001674	TGW	-0.111407	Other
ACH-001675	TR146	-0.237688	Other
ACH-001676	TY82	-0.0556949	Other
ACH-001677	U2904	-0.130029	Other
ACH-001683	UACC3133	-0.301844	Other
ACH-001685	UHO1	-0.0871529	Other
ACH-001687	UMRC3	-0.198748	Other
ACH-001688	UMRC7	-0.0127503	Other
ACH-001690	UPCISCC026	-0.143555	Other
ACH-001691	UPCISCC029A	-0.00284263	Other
ACH-001692	UPCISCC040	-0.185524	Other
ACH-001694	UPCISCC074	-0.272155	Other
ACH-001695	UPCISCC099	-0.154754	Other
ACH-001696	UPCISCC111	-0.152782	Other
ACH-001698	UPCISCC116	-0.18753	Other
ACH-001699	UPCISCC131	-0.174065	Other
ACH-001701	UPCISCC200	-0.0273776	Other
ACH-001702	VAESBJ	-0.0775852	Other
ACH-001707	WAOSEL	-0.143683	Other
ACH-001709	WSUNHL	-0.228495	Other
ACH-001711	PFSK1	0.041081	Other
ACH-001719	OCIC4P	-0.0924111	Other
ACH-001735	SEMK2	-0.0688824	Other
ACH-001736	HB1119	-0.0620655	Other
ACH-001737	CTV1DM	-0.300021	Other
ACH-001740	RH28	-0.118316	Other
ACH-001745	RHJT	-0.224994	Other
ACH-001750	TTC442	-0.180701	Other
ACH-001765	RH4	-0.178785	Other
ACH-001786	SNU1544	-0.218396	Other
ACH-001791	LPS6	-0.0363171	Other
ACH-001793	LPS27	-0.0386463	Other
ACH-001794	93T449	-0.18658	Other
ACH-001795	94T778	-0.130782	Other
ACH-001796	95T1000	-0.0822107	Other
ACH-001799	LPS141	-0.0834912	Other
ACH-001802	LPS853	-0.158243	Other
ACH-001804	LPS510	-0.145684	Other
ACH-001814	OS252	-0.0795272	Other
ACH-001819	MFM223	-0.263295	Other
ACH-001820	COLO824	-0.174359	Other
ACH-001834	ICC10	0.0680084	Other
ACH-001835	ICC106	-0.0708245	Other
ACH-001836	ICC108	-0.218792	Other
ACH-001838	ICC12	-0.19516	Other
ACH-001839	ICC137	-0.115802	Other
ACH-001841	ICC15	-0.149562	Other
ACH-001842	ICC2	-0.010501	Other
ACH-001843	ICC3	-0.127944	Other
ACH-001844	ICC4	-0.0179213	Other
ACH-001848	ICC8	-0.0601978	Other
ACH-001849	ICC9	-0.124059	Other
ACH-001850	G415	-0.0506745	Other
ACH-001852	HKGZCC	-0.233555	Other
ACH-001853	KMCH1	-0.0507161	Other
ACH-001856	RBE	-0.117883	Other
ACH-001857	SG231	-0.253435	Other
ACH-001858	SSP25	-0.148314	Other
ACH-001861	TGBC1TKB	-0.0568969	Other
ACH-001862	TGBC52TKB	-0.181372	Other
ACH-001863	TKKK	-0.203228	Other
ACH-001864	YSCCC	-0.148241	Other
ACH-001959	CCLP1	-0.185135	Other
ACH-001960	CCSW1	-0.119376	Other
ACH-001961	GB2	-0.146137	Other
ACH-001970	MM253	-0.0964465	Other
ACH-001972	MM473	-0.180328	Other
ACH-001973	MM485	-0.179979	Other
ACH-001975	MM576	-0.0298095	Other
ACH-001977	NO36	-0.311339	Other
ACH-001982	NZM3	-0.285967	Other
ACH-001986	NZM42	-0.192142	Other
ACH-001990	NZM7	-0.211848	Other
ACH-001991	NZOV9	0.0286112	Other
ACH-001992	ONE58	-0.173998	Other
ACH-001993	NALM16	-0.0344995	Other
ACH-001997	ECC2	-0.113201	Other
ACH-001999	9505BIK	-0.144526	Other
ACH-002001	A375SKINCJ1	-0.121543	Other
ACH-002002	A375SKINCJ2	0.00515057	Other
ACH-002003	A375SKINCJ3	-0.348122	Other
ACH-002004	UACC62SKINCJ1	-0.383399	Other
ACH-002005	SKMEL19	-0.0186155	Other
ACH-002014	MEL270	0.0635942	Other
ACH-002015	MEL285	-0.164945	Other
ACH-002016	MEL290	-0.0991767	Other
ACH-002018	OMM25	-0.145176	Other
ACH-002019	HOKUG	-0.204407	Other
ACH-002020	SKGIIIA	-0.127207	Other
ACH-002021	T3M3	-0.325729	Other
ACH-002023	TGBC18TKB	-0.106975	Other
ACH-002024	ECC4	0.0408349	Other
ACH-002025	TT1TKB	0.0244788	Other
ACH-002026	HHUA	-0.122869	Other
ACH-002027	HOUAI	0.00776863	Other
ACH-002029	SAS	-0.12862	Other
ACH-002030	SA3	-0.0863817	Other
ACH-002033	HMMME	-0.0350043	Other
ACH-002035	LCAM1	-0.0377672	Other
ACH-002039	PK8	0.0335232	Other
ACH-002040	HMVII	-0.150379	Other
ACH-002041	HOTHC	-0.128859	Other
ACH-002042	T3M5	-0.0508016	Other
ACH-002043	CA922	-0.189883	Other
ACH-002044	HSQ89	-0.054987	Other
ACH-002045	HO1U1	0.0887417	Other
ACH-002046	HTMMT	-0.168382	Other
ACH-002048	RMSYM	-0.328645	Other
ACH-002051	LU134A	-0.110471	Other
ACH-002052	LU139	-0.15199	Other
ACH-002055	TL1	-0.161164	Other
ACH-002059	P30OHK	-0.129657	Other
ACH-002061	P2URK562	-0.0488391	Other
ACH-002062	SLVL	-0.0767367	Other
ACH-002066	HSSCH2	-0.296364	Other
ACH-002067	NOS1	-0.498808	Other
ACH-002069	HSOS1	-0.105226	Other
ACH-002070	HKBMM	-0.0332316	Other
ACH-002077	LU165	-0.0657074	Other
ACH-002080	TN2	-0.118139	Other
ACH-002083	NB69	-0.0573418	Other
ACH-002084	MMAC	0.0199433	Other
ACH-002105	ES4	-0.0139886	Other
ACH-002106	ES5	-0.354381	Other
ACH-002109	ES8	-0.0438362	Other
ACH-002110	EW1	0.0552919	Other
ACH-002114	EW16	-0.174353	Other
ACH-002116	EW22	-0.132538	Other
ACH-002119	EW7	-0.18844	Other
ACH-002140	HEY	-0.173122	Other
ACH-002141	HSC39	-0.141104	Other
ACH-002143	ISTMEL1	0.0148249	Other
ACH-002150	LB1047RCC	-0.0655447	Other
ACH-002156	LC1SQ	-0.131445	Other
ACH-002160	MCIXC	0.0333597	Other
ACH-002161	MKN28	-0.114075	Other
ACH-002179	OCUBM	-0.0914688	Other
ACH-002181	OVCA420	-0.107933	Other
ACH-002183	OVMIU	-0.121275	Other
ACH-002186	PL4	-0.00262336	Other
ACH-002189	RCCFG2	-0.139274	Other
ACH-002198	SCH	-0.013951	Other
ACH-002202	TMK1	0.0150516	Other
ACH-002204	UCH2	-0.0245826	Other
ACH-002210	ARH77	-0.0744764	Other
ACH-002212	BB30HNC	-0.286188	Other
ACH-002214	BC1	-0.283359	Other
ACH-002215	BC3	-0.385238	Other
ACH-002228	D423MG	-0.115622	Other
ACH-002229	D502MG	-0.191033	Other
ACH-002230	D542MG	-0.234618	Other
ACH-002233	DIFI	-0.343249	Other
ACH-002234	DOK	0.22283	Other
ACH-002239	H3118	0.208656	Other
ACH-002243	HCE4	0.114398	Other
ACH-002247	IM9	0.0928147	Other
ACH-002249	JHU011	-0.065562	Other
ACH-002250	JHU022	0.00123309	Other
ACH-002251	JHU029	-0.173792	Other
ACH-002257	KINGS1	-0.199284	Other
ACH-002261	KPNYS	-0.232844	Other
ACH-002263	KYSE220	0.0117112	Other
ACH-002265	LB771HNC	-0.0320353	Other
ACH-002269	LNZTA3WT4	0.0617699	Other
ACH-002278	NB10	-0.206626	Other
ACH-002280	NB13	-0.330217	Other
ACH-002282	NB17	-0.293223	Other
ACH-002283	NB5	-0.152667	Other
ACH-002284	NB6	-0.125252	Other
ACH-002285	NB7	-0.0833635	Other
ACH-002291	NTERA2CLD1	-0.273669	Other
ACH-002294	PCI15A	-0.0525957	Other
ACH-002295	PCI30	-0.145689	Other
ACH-002296	PCI38	-0.235224	Other
ACH-002297	PCI4B	-0.162872	Other
ACH-002298	PCI6A	-0.0427642	Other
ACH-002304	SKMG1	-0.193568	Other
ACH-002305	SKN3	0.038609	Other
ACH-002399	21NT	0.0766682	Other
ACH-002400	21MT1	-0.160933	Other
ACH-002401	21MT2	-0.128725	Other
ACH-002446	CCLFUPGI0005T	-0.218021	Other
ACH-002458	HT144SKINFV1	-0.0627467	Other
ACH-002460	HT144SKINFV2	-0.110966	Other
ACH-002461	RVH421SKINFV1	-0.212867	Other
ACH-002462	RPE1SS48	-0.15991	Other
ACH-002463	RPE1SS77	-0.19695	Other
ACH-002464	RPE1SS6	-0.0729339	Other
ACH-002465	RPE1SS119	-0.181399	Other
ACH-002467	RPE1SS51	-0.446862	Other
ACH-002470	OS186	-0.261051	Other
ACH-002471	OS052	-0.656356	Other
ACH-002475	HAP1	-0.157526	Other
ACH-002478	BC2	-0.148456	Other
ACH-002485	MAVER1	-0.178868	Other
ACH-002486	MESOV	-0.113003	Other
ACH-002490	NCIH1882	-0.0679872	Other
ACH-002499	UACC3199	-0.00430719	Other
ACH-002500	Z138	-0.079922	Other
ACH-002508	WM3211	-0.136853	Other
ACH-002510	M040416	-0.239803	Other
ACH-002511	M140325	-0.113051	Other
ACH-002512	MM160113	-0.293296	Other
ACH-002522	SNU2292	-0.131158	Other
ACH-002523	SNU739	-0.237329	Other
ACH-002524	SNU251	-0.0346001	Other
ACH-002526	SNU1327	0.0485361	Other
ACH-002528	SNU267	-0.184814	Other
ACH-002530	SNU977	0.0395172	Other
ACH-002531	SNU2535	-0.0494571	Other
ACH-002533	SNU482	0.01539	Other
ACH-002535	SNU254	-0.0972579	Other
ACH-002538	SNU1235	-0.0817195	Other
ACH-002544	SNU1750	-0.174316	Other
ACH-002647	CCC5	-0.117161	Other
ACH-002650	ETCC016	-0.127304	Other
ACH-002654	JVE015	-0.247569	Other
ACH-002659	JVE127	-0.128935	Other
ACH-002660	JVE187	-0.432705	Other
ACH-002662	JVE207	-0.195288	Other
ACH-002664	JVE253	-0.0847267	Other
ACH-002669	KP363T	-0.232181	Other
ACH-002672	MAPACHS77	-0.0994753	Other
ACH-002677	U2946	-0.165484	Other
ACH-002678	WILL1	-0.0337018	Other
ACH-002680	170MGBA	-0.0568956	Other
ACH-002681	538MGBA	-0.116307	Other
ACH-002687	WM3772F	-0.195205	Other
ACH-002690	OS526	-0.351751	Other
ACH-002693	S462	-0.00896017	Other
ACH-002705	IS076P	-0.260735	Other
ACH-002706	IS076A	-0.138358	Other
ACH-002709	CMS	-0.366719	Other
ACH-002710	MPNST724	-0.183241	Other
ACH-002711	UMHACC2A	-0.249082	Other
ACH-002778	NCCOS1X2C1	-0.264625	Other
ACH-002780	NCCES1C1	-0.359363	Other
ACH-002782	NCCUPS1C1	-0.128486	Other
ACH-002784	NCCUPS2C1	-0.237564	Other
ACH-002785	NCCLMS1C1	-0.405779	Other
ACH-002792	NCCCCS1BC1	-0.148125	Other
ACH-002799	NCCMPNST1C1	-0.507966	Other
ACH-002800	NCCMPNST2C1	-0.14446	Other
ACH-002834	OS384	-0.0324137	Other
ACH-002847	YUHOIN	-0.0831994	Other
ACH-002925	UPMM3	0.0464324	Other
ACH-002926	UPMD1	-0.224215	Other
ACH-002928	MM100511	-0.133419	Other
ACH-003012	A549CRAFKD	-0.218544	Other
ACH-003177	NRHUPS1	-0.307482	Other
ACH-003180	NRHUPS2	-0.350086	Other

## Sheet: Supp. Dataset 5 CENPX
model	Cell Line Name	CENPX Gene Effect (Chronos) CRISPR (DepMap Public 24Q4+Score, Chronos)	Cell line
ACH-000082	G292CLONEA141B1	-0.351949	ALT
ACH-000133	HS729	-0.762767	ALT
ACH-000341	SKNFI	-0.643567	ALT
ACH-000364	U2OS	-0.38077	ALT
ACH-000410	SAOS2	-1.01605	ALT
ACH-000592	TM31	-0.58608	ALT
ACH-001481	CHLA90	-0.566007	ALT
ACH-001526	HUO9	-0.576046	ALT
ACH-001610	NP5	-0.139554	ALT
ACH-001715	CAL72	-0.441441	ALT
ACH-002806	TB096	-0.767829	ALT
ACH-002922	SKNMM	-0.753212	ALT
ACH-000001	NIHOVCAR3	-0.0797153	Other
ACH-000004	HEL	0.0911975	Other
ACH-000005	HEL9217	0.188074	Other
ACH-000007	LS513	-0.209841	Other
ACH-000009	C2BBE1	-0.409876	Other
ACH-000011	253J	-0.234163	Other
ACH-000012	HCC827	-0.229712	Other
ACH-000013	ONCODG1	-0.310784	Other
ACH-000014	HS294T	-0.100267	Other
ACH-000015	NCIH1581	-0.199703	Other
ACH-000017	SKBR3	-0.176851	Other
ACH-000018	T24	0.00521556	Other
ACH-000019	MCF7	-0.186237	Other
ACH-000021	NCIH1693	-0.168792	Other
ACH-000022	PATU8988S	-0.123485	Other
ACH-000023	PATU8988T	-0.12681	Other
ACH-000024	OPM2	-0.241444	Other
ACH-000025	CH157MN	-0.36586	Other
ACH-000026	253JBV	0.353414	Other
ACH-000028	KPL1	-0.435991	Other
ACH-000029	HCC827GR5	-0.494209	Other
ACH-000030	PC14	-0.304173	Other
ACH-000035	NCIH1650	-0.00487687	Other
ACH-000036	U343	-0.368795	Other
ACH-000037	S117	-0.388692	Other
ACH-000039	SKNMC	-0.37691	Other
ACH-000040	U118MG	-0.00149412	Other
ACH-000041	RDES	0.0679693	Other
ACH-000042	PANC0203	-0.246591	Other
ACH-000045	MV411	-0.0272923	Other
ACH-000047	GCIY	-0.583814	Other
ACH-000048	TOV112D	-0.207616	Other
ACH-000052	A673	-0.262865	Other
ACH-000053	KARPAS299	-0.0998821	Other
ACH-000054	HT1080	-0.382409	Other
ACH-000055	D283MED	0.00821175	Other
ACH-000060	PANC1005	-0.173997	Other
ACH-000067	HS683	-0.385651	Other
ACH-000070	697	0.00189655	Other
ACH-000074	KU812	-0.205612	Other
ACH-000075	U87MG	-0.0955371	Other
ACH-000076	NCO2	-0.186247	Other
ACH-000077	MJ	-0.178001	Other
ACH-000078	MHHNB11	-0.772344	Other
ACH-000085	T3M4	0.133449	Other
ACH-000086	ACCMESO1	-0.223646	Other
ACH-000087	SKES1	-0.223887	Other
ACH-000090	PC3	0.0188274	Other
ACH-000092	NCIH2452	-0.278804	Other
ACH-000093	PANC0504	-0.206278	Other
ACH-000094	HPAFII	-0.303449	Other
ACH-000095	D341Med	-0.214185	Other
ACH-000096	G401	-0.187392	Other
ACH-000097	ZR751	-0.353782	Other
ACH-000098	GAMG	-0.13445	Other
ACH-000099	SIMA	-0.795852	Other
ACH-000100	RH41	-0.158364	Other
ACH-000101	KE37	-0.188402	Other
ACH-000103	CAOV4	-0.322772	Other
ACH-000106	JVM2	0.171732	Other
ACH-000108	KP3	-0.155749	Other
ACH-000111	HCC1187	-0.552195	Other
ACH-000113	OCIAML2	-0.17183	Other
ACH-000114	SU8686	-0.162688	Other
ACH-000115	VCAP	-0.223611	Other
ACH-000116	OAW28	-0.345635	Other
ACH-000118	HUPT3	-0.447563	Other
ACH-000120	CHP212	-0.359822	Other
ACH-000123	COV434	-0.206506	Other
ACH-000124	OCILY19	-0.626621	Other
ACH-000127	SLR20	-0.0874885	Other
ACH-000128	LN319	-0.300509	Other
ACH-000132	JHOS2	-0.199726	Other
ACH-000137	8MGBA	-0.0947097	Other
ACH-000138	CFPAC1	-0.168408	Other
ACH-000139	PANC0327	-0.507304	Other
ACH-000141	SNU308	-0.191678	Other
ACH-000142	CAL29	-0.483696	Other
ACH-000143	HCC2429	-0.332513	Other
ACH-000144	RERFGC1B	-0.242369	Other
ACH-000145	SKLMS1	-0.208671	Other
ACH-000146	THP1	-0.0611396	Other
ACH-000147	T47D	-0.150734	Other
ACH-000148	HS578T	-0.345389	Other
ACH-000149	SKNSH	-0.300148	Other
ACH-000151	JM1	-0.230254	Other
ACH-000152	M059K	-0.333556	Other
ACH-000153	NCIH2052	-0.171464	Other
ACH-000155	SW1990	-0.265647	Other
ACH-000159	OSRC2	-0.328342	Other
ACH-000160	BT12	-0.139513	Other
ACH-000161	CORL105	-0.000188043	Other
ACH-000163	SW579	0.0498863	Other
ACH-000164	PANC1	-0.2414	Other
ACH-000167	KE97	0.139413	Other
ACH-000168	NOMO1	-0.209597	Other
ACH-000169	RD	-0.00596536	Other
ACH-000172	TM87	-0.538894	Other
ACH-000174	CAL62	-0.293916	Other
ACH-000176	LOUNH91	-0.305689	Other
ACH-000178	HS766T	-0.248371	Other
ACH-000181	SCC9	-0.264219	Other
ACH-000182	SNU869	-0.457843	Other
ACH-000183	L363	0.00460231	Other
ACH-000187	CORL311	-0.354246	Other
ACH-000188	SCC25	-0.355595	Other
ACH-000189	RCC10RGB	-0.231085	Other
ACH-000190	HDMYZ	-0.417719	Other
ACH-000191	BHT101	-0.504214	Other
ACH-000192	MFE280	-0.118756	Other
ACH-000195	SET2	-0.2822	Other
ACH-000198	EOL1	-0.141451	Other
ACH-000200	NMCG1	0.0046041	Other
ACH-000202	COLO320	-0.289441	Other
ACH-000203	NH6	-0.327902	Other
ACH-000204	LP1	0.0100142	Other
ACH-000206	C8166	-0.424527	Other
ACH-000207	DETROIT562	-0.218272	Other
ACH-000208	U178	-0.062051	Other
ACH-000209	SNU1079	-0.0166852	Other
ACH-000210	CADOES1	0.0986264	Other
ACH-000211	DAOY	-0.190446	Other
ACH-000212	CAL120	-0.486169	Other
ACH-000213	HUPT4	-0.275253	Other
ACH-000215	LN382	-0.332907	Other
ACH-000216	JHESOAD1	-0.262083	Other
ACH-000217	JHH6	-0.163144	Other
ACH-000219	A375	-0.313883	Other
ACH-000221	SNU398	-0.273592	Other
ACH-000222	ASPC1	-0.165535	Other
ACH-000223	HCC1937	-0.215292	Other
ACH-000226	SUPM2	-0.043592	Other
ACH-000227	KPNYN	-0.129258	Other
ACH-000228	BICR31	-0.132602	Other
ACH-000231	KALS1	-0.442622	Other
ACH-000232	U251MG	-0.284305	Other
ACH-000233	DEL	-0.314574	Other
ACH-000234	CAKI2	-0.449137	Other
ACH-000235	PANC0403	-0.228762	Other
ACH-000237	JHOM1	-0.47049	Other
ACH-000238	SCC4	-0.280012	Other
ACH-000239	HUG1N	0.0635366	Other
ACH-000242	RT4	-0.124193	Other
ACH-000243	DANG	-0.167828	Other
ACH-000244	DKMG	-0.0321506	Other
ACH-000246	SLR23	-0.394628	Other
ACH-000247	OCUM1	-0.0852563	Other
ACH-000248	AU565	-0.161286	Other
ACH-000249	CL11	-0.274239	Other
ACH-000250	KMRC20	-0.322108	Other
ACH-000251	NCIH2887	-0.515521	Other
ACH-000252	LS1034	-0.214194	Other
ACH-000253	COLO201	-0.305179	Other
ACH-000255	LMSU	-0.240866	Other
ACH-000256	COV318	-0.130094	Other
ACH-000257	CORL279	-0.252872	Other
ACH-000258	DU4475	-0.291581	Other
ACH-000259	KELLY	-0.479658	Other
ACH-000260	SKNAS	-0.513388	Other
ACH-000261	RERFLCAI	-0.230505	Other
ACH-000262	UOK101	-0.476797	Other
ACH-000263	KASUMI1	-0.36435	Other
ACH-000264	CALU6	-0.202186	Other
ACH-000265	KP4	-0.0981374	Other
ACH-000266	SNU213	-0.255463	Other
ACH-000268	SNU245	-0.0541843	Other
ACH-000269	AM38	-0.124982	Other
ACH-000271	SUDHL10	-0.234879	Other
ACH-000272	SLR24	-0.232243	Other
ACH-000273	SF539	-0.42566	Other
ACH-000274	HS852T	-0.202335	Other
ACH-000276	HCC38	-0.256957	Other
ACH-000277	HCC1419	-0.34358	Other
ACH-000278	COV362	-0.440807	Other
ACH-000279	EWS502	-0.199935	Other
ACH-000280	SNU840	-0.306275	Other
ACH-000281	KP2	-0.118116	Other
ACH-000286	SNU1033	-0.510589	Other
ACH-000288	BT549	-0.357848	Other
ACH-000290	NCIH209	-0.40162	Other
ACH-000291	OV90	-0.270785	Other
ACH-000292	NCIH841	-0.150543	Other
ACH-000293	KLE	0.031296	Other
ACH-000294	NB4	-0.0299599	Other
ACH-000295	EM2	-0.0438449	Other
ACH-000296	OUMS23	-0.721847	Other
ACH-000302	SNU1077	-0.127217	Other
ACH-000303	SNU5	-0.400736	Other
ACH-000304	WM115	-0.339973	Other
ACH-000305	ECGI10	-0.330898	Other
ACH-000307	PK1	-0.00676215	Other
ACH-000308	EFO21	-0.224629	Other
ACH-000310	IMR32	-0.558664	Other
ACH-000311	NCIH2122	-0.635572	Other
ACH-000312	SKNBE2	-0.122261	Other
ACH-000313	KMRC3	-0.14743	Other
ACH-000315	KARPAS422	0.103583	Other
ACH-000316	SNU886	-0.0687866	Other
ACH-000317	TUHR14TKB	-0.447858	Other
ACH-000318	TE10	-0.337838	Other
ACH-000319	MPP89	-0.143303	Other
ACH-000320	PSN1	-0.255401	Other
ACH-000322	HT144	-0.265313	Other
ACH-000323	42MGBA	-0.164371	Other
ACH-000324	JHOC5	-0.366433	Other
ACH-000325	SNU620	0.139829	Other
ACH-000326	JURLMK1	-0.222924	Other
ACH-000329	CCFSTTG1	-0.464927	Other
ACH-000330	EFM19	0.0354577	Other
ACH-000331	ISTMES2	-0.214961	Other
ACH-000332	YAPC	-0.201983	Other
ACH-000334	DB	-0.0982536	Other
ACH-000335	MSTO211H	-0.245397	Other
ACH-000336	OCIAML3	-0.35513	Other
ACH-000337	NCIH3122	-0.382944	Other
ACH-000338	SR786	-0.0490034	Other
ACH-000339	HCC461	-0.289611	Other
ACH-000343	NCIH522	-0.412127	Other
ACH-000344	SNU668	-0.213843	Other
ACH-000345	KPNRTBM1	-0.560717	Other
ACH-000346	JVM3	-0.267894	Other
ACH-000348	RPMI7951	-0.126409	Other
ACH-000350	COLO678	-0.0128358	Other
ACH-000352	HCC1428	-0.154543	Other
ACH-000354	CAPAN1	-0.20348	Other
ACH-000355	NCIH82	-0.264894	Other
ACH-000356	MKN45	-0.456782	Other
ACH-000359	MG63	-0.235395	Other
ACH-000361	SKHEP1	-0.380255	Other
ACH-000362	MOLM13	-0.157993	Other
ACH-000363	SKMM2	-0.160628	Other
ACH-000365	SUDHL4	-0.250091	Other
ACH-000366	SKNDZ	-0.479696	Other
ACH-000367	NCIH226	0.0433176	Other
ACH-000368	SNU1105	-0.21609	Other
ACH-000370	SNU626	0.284089	Other
ACH-000371	RL	-0.188791	Other
ACH-000373	SKM1	-0.137766	Other
ACH-000374	HCC1143	-0.359539	Other
ACH-000375	G402	-0.455752	Other
ACH-000376	SF295	-0.373608	Other
ACH-000377	SNU478	-0.217726	Other
ACH-000378	NCIH647	-0.128505	Other
ACH-000381	T84	0.0404319	Other
ACH-000383	OE33	-0.392806	Other
ACH-000385	SKRC52	-0.408225	Other
ACH-000387	TF1	-0.231138	Other
ACH-000389	H4	-0.0117389	Other
ACH-000390	LUDLU1	-0.20694	Other
ACH-000391	MHHES1	-0.446971	Other
ACH-000393	HLF	0.044401	Other
ACH-000395	NCIH520	-0.262358	Other
ACH-000396	J82	0.246132	Other
ACH-000397	TEN	-0.504238	Other
ACH-000398	RI1	-0.212015	Other
ACH-000401	COLO800	-0.157785	Other
ACH-000402	BL70	-0.112409	Other
ACH-000403	NCIH747	-0.172394	Other
ACH-000404	K029AX	-0.0985978	Other
ACH-000405	MEC1	-0.255985	Other
ACH-000406	U937	-0.28387	Other
ACH-000407	SNU685	-0.80654	Other
ACH-000408	TE5	-0.191001	Other
ACH-000411	769P	-0.108781	Other
ACH-000414	NCIH1944	-0.425153	Other
ACH-000415	BICR6	-0.168033	Other
ACH-000416	NCIH838	-0.147308	Other
ACH-000417	PANC0813	-0.209548	Other
ACH-000420	SNU449	-0.196516	Other
ACH-000421	SW837	-0.149231	Other
ACH-000422	SNU475	-0.502355	Other
ACH-000424	TC71	-0.266452	Other
ACH-000425	UACC62	-0.19596	Other
ACH-000426	KMS20	0.125771	Other
ACH-000427	NCIN87	0.0353833	Other
ACH-000430	TYKNU	-0.219104	Other
ACH-000431	NCIH1694	-0.443915	Other
ACH-000433	CAKI1	-0.289121	Other
ACH-000434	NCIH1915	-0.420886	Other
ACH-000435	EFE184	0.29431	Other
ACH-000436	OCIMY7	-0.20375	Other
ACH-000437	SW1088	-0.355079	Other
ACH-000438	LU65	-0.251211	Other
ACH-000441	SH4	-0.376337	Other
ACH-000442	RERFLCSQ1	-0.219287	Other
ACH-000444	LU99	-0.164503	Other
ACH-000445	KNS60	-0.0460922	Other
ACH-000446	KPNSI9S	-0.310693	Other
ACH-000448	NCIH1666	-0.154463	Other
ACH-000450	MELHO	-0.0821195	Other
ACH-000452	TE8	-0.220989	Other
ACH-000454	HCC95	-0.147037	Other
ACH-000455	LN428	-0.282532	Other
ACH-000456	BCPAP	-0.199487	Other
ACH-000458	CJM	-0.430886	Other
ACH-000459	TUHR10TKB	0.105892	Other
ACH-000460	SNU8	-0.34562	Other
ACH-000461	SNU1196	-0.513722	Other
ACH-000463	NCIH460	-0.136237	Other
ACH-000464	CAS1	-0.321924	Other
ACH-000466	SNU216	-0.0679282	Other
ACH-000467	HCC56	-0.374256	Other
ACH-000468	PK45H	-0.0607056	Other
ACH-000469	YH13	-0.181638	Other
ACH-000470	SW1463	-0.133731	Other
ACH-000471	LI7	-0.34349	Other
ACH-000472	HSC2	-0.168041	Other
ACH-000473	RT112	0.0426936	Other
ACH-000475	HUH1	-0.237884	Other
ACH-000476	JHH4	-0.0743501	Other
ACH-000477	MALME3M	-0.189474	Other
ACH-000478	SNU387	-0.639392	Other
ACH-000479	KNS81	-0.243105	Other
ACH-000480	HUH7	-0.292937	Other
ACH-000481	NCIH2170	-0.0963181	Other
ACH-000483	SNU182	-0.138375	Other
ACH-000484	VMRCRCW	-0.214393	Other
ACH-000485	GSU	-0.182839	Other
ACH-000486	KU1919	-0.301148	Other
ACH-000487	F36P	-0.338997	Other
ACH-000488	TE11	-0.397777	Other
ACH-000489	SW1116	-0.229757	Other
ACH-000490	SF767	-0.256835	Other
ACH-000491	NCIH716	0.208024	Other
ACH-000493	SNU423	-0.142691	Other
ACH-000495	TUHR4TKB	-0.379207	Other
ACH-000496	NCIH1792	-0.382559	Other
ACH-000498	KO52	0.295334	Other
ACH-000499	EW8	-0.0778084	Other
ACH-000500	SNU46	-0.0623606	Other
ACH-000501	LS123	-0.0208074	Other
ACH-000502	TCCPAN2	-0.414132	Other
ACH-000503	BICR16	-0.535801	Other
ACH-000504	SNB75	-0.0237934	Other
ACH-000505	RKN	-0.172556	Other
ACH-000507	KE39	-0.563854	Other
ACH-000510	NCIH1299	-0.24283	Other
ACH-000511	CALU1	-0.238569	Other
ACH-000512	INA6	-0.50397	Other
ACH-000514	NCIH1092	-0.00364064	Other
ACH-000515	HCC33	-0.145123	Other
ACH-000516	CAL78	-0.813371	Other
ACH-000517	SNU410	-0.218295	Other
ACH-000518	CAL33	-0.214445	Other
ACH-000519	PEER	-0.0246732	Other
ACH-000520	59M	-0.278266	Other
ACH-000521	NCIH2030	-0.287296	Other
ACH-000522	UMUC3	-0.303172	Other
ACH-000524	KURAMOCHI	-0.0718265	Other
ACH-000525	NCIH2171	-0.242855	Other
ACH-000527	OVISE	-0.157562	Other
ACH-000528	ABC1	-0.29536	Other
ACH-000532	SNU61	-0.0910929	Other
ACH-000533	NCIH2004RT	-0.520515	Other
ACH-000535	BXPC3	-0.185185	Other
ACH-000537	SNU761	-0.210217	Other
ACH-000541	KMS34	-0.123806	Other
ACH-000542	HEYA8	-0.425071	Other
ACH-000544	OE21	-0.0984135	Other
ACH-000545	VMCUB1	-0.201664	Other
ACH-000546	HSC4	-0.182273	Other
ACH-000547	HT1197	-0.48978	Other
ACH-000548	BHY	-0.292404	Other
ACH-000549	SNU1076	-0.0337718	Other
ACH-000550	IGR39	-0.134282	Other
ACH-000551	K562	-0.0933597	Other
ACH-000552	HT29	-0.166492	Other
ACH-000554	UACC893	0.108921	Other
ACH-000556	SIHA	-0.235537	Other
ACH-000557	AML193	-0.0983519	Other
ACH-000558	A172	-0.234291	Other
ACH-000559	NCIH1836	-0.170411	Other
ACH-000561	TDOTT	-0.159576	Other
ACH-000562	HCC78	-0.569974	Other
ACH-000563	EBC1	-0.321042	Other
ACH-000565	RCM1	-0.22392	Other
ACH-000567	ST486	-0.169921	Other
ACH-000569	ISTMES1	-0.121461	Other
ACH-000570	YKG1	-0.228737	Other
ACH-000571	T98G	-0.252656	Other
ACH-000573	MDAMB436	-0.484657	Other
ACH-000576	KMS27	0.0300963	Other
ACH-000577	JHH2	-0.0355007	Other
ACH-000579	UACC257	-0.241991	Other
ACH-000580	C32	-0.522337	Other
ACH-000581	SNU16	-0.297912	Other
ACH-000583	MC116	-0.127282	Other
ACH-000584	JHOS4	-0.377063	Other
ACH-000585	EPLC272H	-0.204224	Other
ACH-000587	NCIH1975	-0.22081	Other
ACH-000588	KMS26	0.11522	Other
ACH-000589	NCIH1437	-0.287316	Other
ACH-000591	LN235	-0.370517	Other
ACH-000593	BC3C	-0.159712	Other
ACH-000595	LN229	-0.541967	Other
ACH-000596	LCLC97TM1	-0.309209	Other
ACH-000597	TTC709	-0.318724	Other
ACH-000599	PATU8902	-0.191651	Other
ACH-000601	MIAPACA2	-0.361923	Other
ACH-000602	M07E	-0.174125	Other
ACH-000604	KYO1	-0.132186	Other
ACH-000605	TE6	-0.0747424	Other
ACH-000606	PECAPJ34CLONEC12	-0.187058	Other
ACH-000607	KYM1	-0.317442	Other
ACH-000608	COV644	-0.177593	Other
ACH-000609	SF126	-0.250504	Other
ACH-000614	RVH421	-0.217928	Other
ACH-000616	HS746T	-0.481932	Other
ACH-000618	SNU1041	-0.254825	Other
ACH-000619	PECAPJ15	-0.400741	Other
ACH-000620	JHH1	-0.236257	Other
ACH-000621	MDAMB157	-0.286169	Other
ACH-000622	KNS42	-0.142898	Other
ACH-000623	SNU201	-0.286835	Other
ACH-000624	HCC1806	-0.360206	Other
ACH-000627	LCLC103H	-0.476492	Other
ACH-000630	YD8	-0.159998	Other
ACH-000631	KS1	-0.0115623	Other
ACH-000632	HS944T	-0.102509	Other
ACH-000633	FU97	-0.447849	Other
ACH-000634	LN340	-0.172899	Other
ACH-000637	KYSE520	0.0247682	Other
ACH-000638	NCIH441	-0.337648	Other
ACH-000639	NCIH211	-0.158195	Other
ACH-000645	JL1	-0.246714	Other
ACH-000646	OVMANA	-0.282804	Other
ACH-000647	TE1	-0.159954	Other
ACH-000648	NCIH28	-0.194322	Other
ACH-000649	786O	-0.291371	Other
ACH-000651	SW620	-0.261147	Other
ACH-000652	SUIT2	-0.150786	Other
ACH-000653	JJN3	0.0664255	Other
ACH-000654	RAJI	-0.0895035	Other
ACH-000655	SF268	-0.401686	Other
ACH-000656	SUDHL8	-0.333609	Other
ACH-000657	A2780	-0.298456	Other
ACH-000660	SUDHL5	-0.401561	Other
ACH-000661	WM1799	-0.359133	Other
ACH-000662	CORL23	-0.437868	Other
ACH-000663	OVTOKO	-0.293579	Other
ACH-000664	SUDHL1	-0.274972	Other
ACH-000665	SKMES1	-0.19553	Other
ACH-000666	NCIH1355	-0.239756	Other
ACH-000667	HCC44	-0.222726	Other
ACH-000668	HCC70	-0.120301	Other
ACH-000671	HUH6	-0.218517	Other
ACH-000672	IALM	0.115416	Other
ACH-000673	LN443	-0.364496	Other
ACH-000676	LN464	-0.426219	Other
ACH-000677	SW1573	-0.0307589	Other
ACH-000681	A549	-0.169245	Other
ACH-000682	SNU1066	-0.203348	Other
ACH-000683	SNU503	-0.256274	Other
ACH-000684	KMRC1	-0.438698	Other
ACH-000685	L33	-0.217266	Other
ACH-000688	OV7	-0.191896	Other
ACH-000693	KYSE180	-0.522477	Other
ACH-000694	TE9	-0.36467	Other
ACH-000695	CORL47	-0.165752	Other
ACH-000696	OVCAR8	-0.190302	Other
ACH-000697	A3KAW	-0.0573988	Other
ACH-000698	DMS53	-0.161464	Other
ACH-000699	HCC1395	-0.860612	Other
ACH-000700	NCIH2882	-0.431404	Other
ACH-000701	RMUGS	-0.145292	Other
ACH-000702	L1236	-0.267196	Other
ACH-000704	OAW42	-0.41813	Other
ACH-000706	EKVX	-0.0605991	Other
ACH-000709	KMRC2	-0.332666	Other
ACH-000711	JIMT1	-0.309228	Other
ACH-000713	CAOV3	-0.307722	Other
ACH-000714	KMS11	-0.30722	Other
ACH-000716	TT2609C02	-0.287634	Other
ACH-000717	COLO680N	-0.0463328	Other
ACH-000718	NCIH2291	-0.644021	Other
ACH-000719	RMGI	-0.0936103	Other
ACH-000720	TCCSUP	-0.489811	Other
ACH-000721	HMC18	-0.448847	Other
ACH-000722	SNUC1	-0.0926326	Other
ACH-000724	HT1376	-0.0679984	Other
ACH-000725	HCC202	-0.381144	Other
ACH-000732	PECAPJ41CLONED2	-0.549634	Other
ACH-000734	JHH5	-0.41187	Other
ACH-000735	PECAPJ49	-0.381756	Other
ACH-000736	SNU601	-0.388968	Other
ACH-000738	GB1	-0.0963109	Other
ACH-000739	HEPG2	-0.121251	Other
ACH-000740	A253	-0.310649	Other
ACH-000741	UBLC1	-0.546196	Other
ACH-000746	GSS	0.0395589	Other
ACH-000747	NCIH1703	-0.049491	Other
ACH-000748	SJSA1	-0.269096	Other
ACH-000749	DMS273	-0.317651	Other
ACH-000753	JMSU1	-0.231817	Other
ACH-000754	L428	0.0542509	Other
ACH-000756	GI1	-0.220669	Other
ACH-000757	A427	-0.0975718	Other
ACH-000758	MKN74	-0.0972524	Other
ACH-000760	LNZ308	-0.0730451	Other
ACH-000762	YD38	-0.461963	Other
ACH-000763	MM1S	-0.153937	Other
ACH-000764	SH10TC	-0.104929	Other
ACH-000765	WM983B	-0.343768	Other
ACH-000766	NCIH1648	-0.240201	Other
ACH-000767	NCIH526	0.0258217	Other
ACH-000768	MDAMB231	-0.286071	Other
ACH-000769	LK2	-0.0811695	Other
ACH-000770	P31FUJ	-0.469397	Other
ACH-000771	BICR56	-0.256199	Other
ACH-000773	KIJK	-0.634515	Other
ACH-000774	RERFLCAD2	-0.187652	Other
ACH-000775	NCIH727	-0.158525	Other
ACH-000776	ONS76	-0.249212	Other
ACH-000777	KYSE30	-0.312037	Other
ACH-000778	HSC3	-0.0521513	Other
ACH-000781	NCIH2023	-0.149667	Other
ACH-000782	SEM	0.100613	Other
ACH-000783	CAMA1	-0.536134	Other
ACH-000784	KYSE70	-0.073084	Other
ACH-000785	NCIH2126	-0.205249	Other
ACH-000787	LXF289	-0.286786	Other
ACH-000788	A2058	-0.125481	Other
ACH-000790	SHP77	-0.102992	Other
ACH-000791	RERFLCAD1	-0.233226	Other
ACH-000792	BFTC909	-0.160863	Other
ACH-000793	KATOIII	-0.202007	Other
ACH-000794	BICR22	-0.2804	Other
ACH-000796	MCAS	-0.180565	Other
ACH-000798	CL40	-0.0175638	Other
ACH-000799	HS695T	-0.386284	Other
ACH-000800	NCIH446	-0.63065	Other
ACH-000801	HS936T	-0.136685	Other
ACH-000802	BFTC905	-0.445761	Other
ACH-000804	NB1	-0.440852	Other
ACH-000805	COLO679	-0.30866	Other
ACH-000807	SNU738	-0.0871339	Other
ACH-000809	KYSE410	-0.25804	Other
ACH-000810	SKMEL30	0.152386	Other
ACH-000811	SKOV3	-0.207888	Other
ACH-000817	RPMI8226	-0.127375	Other
ACH-000819	LN18	-0.200925	Other
ACH-000820	SW403	0.0639522	Other
ACH-000821	EJM	0.166927	Other
ACH-000822	SKMEL24	-0.0983446	Other
ACH-000823	KYSE140	-0.271342	Other
ACH-000824	KYSE510	-0.389054	Other
ACH-000826	CAL12T	-0.340032	Other
ACH-000827	WM793	-0.150739	Other
ACH-000829	HUNS1	0.0697682	Other
ACH-000831	HEC50B	-0.0765973	Other
ACH-000832	CAL27	-0.272374	Other
ACH-000833	RH30	-0.405389	Other
ACH-000834	UMUC1	-0.365933	Other
ACH-000835	GCT	-0.0673349	Other
ACH-000836	YD15	-0.452459	Other
ACH-000837	NCIH322	-0.262612	Other
ACH-000838	AMO1	0.0130383	Other
ACH-000839	SCABER	-0.194076	Other
ACH-000840	HCC366	0.00026669	Other
ACH-000841	NCIH2087	-0.148768	Other
ACH-000843	HARA	-0.298016	Other
ACH-000845	NCIH1373	-0.315427	Other
ACH-000846	FADU	-0.534182	Other
ACH-000847	HGC27	-0.0940213	Other
ACH-000848	JHH7	-0.280696	Other
ACH-000849	MDAMB468	-0.371472	Other
ACH-000851	MORCPR	-0.079242	Other
ACH-000853	NCIH661	-0.130663	Other
ACH-000855	KYSE150	-0.0912297	Other
ACH-000856	CAL51	-0.170025	Other
ACH-000858	KNS62	-0.22406	Other
ACH-000859	HCC1954	-0.41319	Other
ACH-000860	NCIH358	-0.363193	Other
ACH-000861	HOP62	0.00637625	Other
ACH-000862	KMBC2	-0.0952024	Other
ACH-000863	DBTRG05MG	-0.155731	Other
ACH-000864	COLO684	-0.117172	Other
ACH-000865	KYSE450	-0.130333	Other
ACH-000866	NCIH1048	-0.159664	Other
ACH-000867	CHAGOK1	-0.133033	Other
ACH-000869	NCIH1568	-0.0153818	Other
ACH-000871	NCIH510	-0.245305	Other
ACH-000872	HCC515	-0.276338	Other
ACH-000873	KYSE270	-0.109731	Other
ACH-000874	RS411	-0.0852142	Other
ACH-000876	MDAMB415	-0.0290539	Other
ACH-000878	HCC15	0.0670854	Other
ACH-000879	MFE296	-0.101335	Other
ACH-000880	AGS	-0.300254	Other
ACH-000881	MELJUSO	-0.247076	Other
ACH-000882	IGR1	-0.305588	Other
ACH-000884	MDAMB435S	-0.0261035	Other
ACH-000885	TOV21G	-0.278719	Other
ACH-000886	NCIH2009	-0.239451	Other
ACH-000887	SF172	-0.124141	Other
ACH-000888	NCIH1793	-0.164048	Other
ACH-000889	KMM1	-0.0824798	Other
ACH-000890	SW1271	-0.102843	Other
ACH-000894	NCIH1869	-0.230403	Other
ACH-000896	647V	-0.210323	Other
ACH-000898	SNU719	0.0450454	Other
ACH-000899	WM88	0.0917076	Other
ACH-000900	NCIH23	-0.466815	Other
ACH-000901	HCC1359	-0.0512442	Other
ACH-000903	FTC133	-0.150397	Other
ACH-000905	5637	-0.246226	Other
ACH-000906	ES2	-0.238687	Other
ACH-000907	SNU349	-0.176869	Other
ACH-000910	MDAMB453	-0.346541	Other
ACH-000911	NUGC3	-0.275182	Other
ACH-000912	NCIH2286	-0.173942	Other
ACH-000913	ESS1	-0.36159	Other
ACH-000914	HT	-0.394546	Other
ACH-000915	IPC298	0.00283645	Other
ACH-000916	NCIH1573	-0.746832	Other
ACH-000917	TE4	-0.221055	Other
ACH-000919	IM95	0.0110591	Other
ACH-000920	CMLT1	-0.376938	Other
ACH-000921	NCIH157DM	-0.244982	Other
ACH-000922	RCHACV	-0.105388	Other
ACH-000924	NCIH2172	-0.0451098	Other
ACH-000926	HT55	-0.32675	Other
ACH-000928	JHUEM1	-0.698452	Other
ACH-000929	NCIH2110	-0.188857	Other
ACH-000932	SNU1	-0.0590919	Other
ACH-000934	MDAMB361	-0.0743349	Other
ACH-000935	MDST8	-0.0610265	Other
ACH-000936	EFO27	-0.0769952	Other
ACH-000937	PF382	-0.437712	Other
ACH-000938	NALM6	-0.00421067	Other
ACH-000939	SKUT1	0.0649241	Other
ACH-000941	HEC1B	-0.230858	Other
ACH-000943	RKO	-0.187322	Other
ACH-000944	NAMALWA	-0.250785	Other
ACH-000945	NCIH650	-0.0137815	Other
ACH-000946	HEC265	-0.195282	Other
ACH-000947	OVK18	-0.360252	Other
ACH-000948	2313287	0.0237659	Other
ACH-000950	LOVO	-0.0345723	Other
ACH-000953	SUPT1	-0.203091	Other
ACH-000956	22RV1	-0.422851	Other
ACH-000957	LS180	-0.126476	Other
ACH-000958	SW48	-0.098528	Other
ACH-000959	SNUC4	-0.424997	Other
ACH-000960	REH	-0.0184153	Other
ACH-000961	ISHIKAWAHERAKLIO02ER	-0.722469	Other
ACH-000962	OC314	-0.387324	Other
ACH-000963	CCK81	-0.230868	Other
ACH-000965	RL952	-0.322304	Other
ACH-000966	IGROV1	-0.315867	Other
ACH-000968	COLO792	-0.0656748	Other
ACH-000969	KM12	0.049573	Other
ACH-000970	SNUC5	-0.0840268	Other
ACH-000971	HCT116	-0.0333262	Other
ACH-000972	HEC151	0.104892	Other
ACH-000973	639V	-0.237036	Other
ACH-000974	SNGM	-0.0943678	Other
ACH-000975	HCC2450	-0.172453	Other
ACH-000976	HUCCT1	-0.447157	Other
ACH-000977	LNCAPCLONEFGC	-0.431854	Other
ACH-000978	EN	-0.0282583	Other
ACH-000979	DU145	-0.249346	Other
ACH-000980	NCIH1155	-0.243202	Other
ACH-000983	KCL22	-0.182481	Other
ACH-000984	HEC6	-0.0142645	Other
ACH-000985	LS411N	-0.101157	Other
ACH-000986	HT115	-0.0811001	Other
ACH-000988	MFE319	0.0443066	Other
ACH-000991	SNU81	-0.211124	Other
ACH-000993	JHUEM7	-0.685801	Other
ACH-000994	HEC59	-0.379811	Other
ACH-000995	JURKAT	-0.400902	Other
ACH-000996	HEC251	-0.296168	Other
ACH-000997	HCT15	-0.257524	Other
ACH-001001	143B	-0.311806	Other
ACH-001016	BECKER	-0.209154	Other
ACH-001020	BT16	0.154679	Other
ACH-001028	CHLA06ATRT	-0.26395	Other
ACH-001029	CHLA10	-0.155043	Other
ACH-001031	CHLA266	-0.206164	Other
ACH-001033	CHLA57	0.146256	Other
ACH-001036	CMK115	-0.0280461	Other
ACH-001038	COGE352	-0.23915	Other
ACH-001039	COLO205	-0.427803	Other
ACH-001041	CHL1DM	-0.123158	Other
ACH-001048	COV504	-0.614565	Other
ACH-001050	CW9019	0.0588545	Other
ACH-001053	D425	-0.275379	Other
ACH-001054	D458	-0.642596	Other
ACH-001061	DLD1	-0.183069	Other
ACH-001065	EVSAT	-0.226576	Other
ACH-001067	F5	-0.236566	Other
ACH-001075	NCIH292	-0.255876	Other
ACH-001081	HCC2998	-0.104236	Other
ACH-001096	JR	-0.558975	Other
ACH-001098	KCIMOH1	-0.0747551	Other
ACH-001099	KD	-0.0524713	Other
ACH-001107	KP1N	-0.19719	Other
ACH-001111	L82	-0.238988	Other
ACH-001119	MAC2A	-0.168313	Other
ACH-001126	MOGGUVW	-0.0865642	Other
ACH-001128	MON	-0.551376	Other
ACH-001129	MONOMAC1	-0.0638247	Other
ACH-001134	MYLA	-0.547153	Other
ACH-001137	NCIH1993	-0.300403	Other
ACH-001145	OC316	-0.316828	Other
ACH-001151	OVCAR5	-0.237707	Other
ACH-001163	CCLFPEDS0001T	-0.312751	Other
ACH-001164	CCLFPEDS0003T	-0.675948	Other
ACH-001172	U251MGDM	-0.267629	Other
ACH-001183	RT11284	-0.0509784	Other
ACH-001184	SCMCRM2	-0.671531	Other
ACH-001188	SHSY5Y	-0.472578	Other
ACH-001190	SKMEL2	-0.146229	Other
ACH-001192	SKNEP1	0.106816	Other
ACH-001193	SKPNDW	-0.181936	Other
ACH-001194	SKRC31	-0.25519	Other
ACH-001196	SMSCTR	-0.802622	Other
ACH-001197	SMZ1	-0.181421	Other
ACH-001205	TC32	-0.197592	Other
ACH-001211	TTC549	-0.146143	Other
ACH-001227	UPCISCC090	-0.0835614	Other
ACH-001228	UPCISCC152	-0.683347	Other
ACH-001229	UPCISCC154	-0.140357	Other
ACH-001232	UW228	-0.257308	Other
ACH-001233	VMRCLCD	-0.349819	Other
ACH-001239	WM2664	-0.169961	Other
ACH-001270	127399	-0.280575	Other
ACH-001274	SW982	-0.279087	Other
ACH-001275	OSA1777	-0.0769425	Other
ACH-001277	YAMATO	-0.387295	Other
ACH-001278	BIN67	-0.0757457	Other
ACH-001279	SCCOHT1	-0.342126	Other
ACH-001280	SCS214	-0.57226	Other
ACH-001283	TC106	-0.182995	Other
ACH-001289	COGAR359	-0.174937	Other
ACH-001295	Y79	-0.53052	Other
ACH-001300	CHLA15	-0.122944	Other
ACH-001301	COGN278	-0.278502	Other
ACH-001302	COGN305	-0.189593	Other
ACH-001303	NB1643	-0.235497	Other
ACH-001306	8305C	-0.208976	Other
ACH-001307	8505C	-0.102562	Other
ACH-001310	HA1E	-0.233788	Other
ACH-001318	PLCPRF5	-0.0219714	Other
ACH-001322	CME1	-0.217044	Other
ACH-001328	A431	-0.380505	Other
ACH-001329	ANGMCSS	-0.256509	Other
ACH-001331	BICR10	-0.327068	Other
ACH-001332	BICR78	-0.268398	Other
ACH-001333	C33A	-0.244738	Other
ACH-001334	C4I	-0.610659	Other
ACH-001335	C4II	-0.293644	Other
ACH-001336	CASKI	-0.304917	Other
ACH-001338	CHP134	-0.103394	Other
ACH-001340	COV413A	-0.153214	Other
ACH-001341	DOTC24510	-0.206322	Other
ACH-001344	GIMEN	-0.110703	Other
ACH-001345	GP5D	-0.149289	Other
ACH-001346	H103	-0.228977	Other
ACH-001347	H157	-0.321745	Other
ACH-001353	JOPACA1	-0.135077	Other
ACH-001354	LAN2	-0.464136	Other
ACH-001356	MB1	-0.134522	Other
ACH-001360	MS751	-0.0701711	Other
ACH-001366	NGP	-0.610296	Other
ACH-001367	NMB	-0.804961	Other
ACH-001368	OACM51	-0.208483	Other
ACH-001370	OCIP5X	-0.313959	Other
ACH-001374	PA1	-0.0223697	Other
ACH-001375	PACADD119	-0.349195	Other
ACH-001377	PACADD137	-0.341746	Other
ACH-001379	PACADD161	-0.228845	Other
ACH-001380	PACADD165	-0.286279	Other
ACH-001382	PACADD188	-0.223204	Other
ACH-001385	RPMI2650	-0.306588	Other
ACH-001386	SCLC22H	-0.17765	Other
ACH-001388	SUM102PT	-0.151303	Other
ACH-001389	SUM1315MO2	-0.606209	Other
ACH-001390	SUM149PT	-0.48644	Other
ACH-001391	SUM159PT	-0.0981037	Other
ACH-001392	SUM185PE	0.0563973	Other
ACH-001393	SUM190PT	-0.236274	Other
ACH-001394	SUM229PE	-0.337375	Other
ACH-001396	SUM52PE	-0.088926	Other
ACH-001398	SW156	-0.103743	Other
ACH-001399	SW626	-0.325932	Other
ACH-001400	SW954	-0.488429	Other
ACH-001401	SW13	-0.133513	Other
ACH-001402	SW756	-0.217575	Other
ACH-001403	TO14	-0.373692	Other
ACH-001407	UMUC13	-0.238032	Other
ACH-001408	UMUC14	-0.583319	Other
ACH-001409	UMUC16	-0.396547	Other
ACH-001411	UMUC5	-0.304558	Other
ACH-001412	UMUC10	-0.0673754	Other
ACH-001413	UMUC11	-0.116964	Other
ACH-001414	UMUC6	-0.175104	Other
ACH-001415	UMUC7	0.00728385	Other
ACH-001416	UMUC9	-0.246277	Other
ACH-001418	UWB1289	-0.582995	Other
ACH-001419	VP229	-0.0946831	Other
ACH-001421	WERIRB1	-0.57084	Other
ACH-001422	WPE1NA22	0.137672	Other
ACH-001430	TC138	-0.400242	Other
ACH-001431	TC205	-0.393449	Other
ACH-001433	CCLFPEDS0008T	-0.045627	Other
ACH-001436	1411H	-0.10626	Other
ACH-001442	A388	-0.231763	Other
ACH-001443	ASH3	-0.126112	Other
ACH-001450	BLUE1	-0.0130068	Other
ACH-001451	BOKU	-0.1625	Other
ACH-001453	BPH1	-0.198346	Other
ACH-001454	C10	-0.0387267	Other
ACH-001458	C75	-0.0495818	Other
ACH-001459	C80	0.0357615	Other
ACH-001460	C84	0.0395569	Other
ACH-001461	C99	-0.314764	Other
ACH-001484	CI	0.135074	Other
ACH-001494	EGI1	-0.238956	Other
ACH-001495	EMTOKA	-0.282845	Other
ACH-001496	ESO26	-0.161752	Other
ACH-001497	ESO51	-0.136624	Other
ACH-001498	FARAGE	-0.172196	Other
ACH-001500	FLO1	-0.12109	Other
ACH-001502	GCT27	-0.367018	Other
ACH-001508	H314	0.016459	Other
ACH-001509	H357	-0.110567	Other
ACH-001510	H376	-0.494226	Other
ACH-001511	H413	-0.298481	Other
ACH-001513	HCA1	0.0128574	Other
ACH-001515	HCS2	-0.0342281	Other
ACH-001517	HEC1	0.0110124	Other
ACH-001518	HEC116	-0.148999	Other
ACH-001520	HG3	-0.232382	Other
ACH-001521	HKA1	-0.212474	Other
ACH-001522	HMY1	-0.497283	Other
ACH-001523	HSC1	-0.201451	Other
ACH-001524	HSC5	-0.250828	Other
ACH-001525	HT3	-0.450793	Other
ACH-001528	IHH4	-0.169454	Other
ACH-001529	JAR	-0.494677	Other
ACH-001530	JEG3	-0.342317	Other
ACH-001532	JMURTK2	-0.512106	Other
ACH-001533	KARPAS1718	-0.226903	Other
ACH-001536	KKU100	-0.475437	Other
ACH-001538	KKU213	-0.285442	Other
ACH-001539	KML1	-0.630896	Other
ACH-001542	KON	-0.278985	Other
ACH-001543	KOSC2	-0.28348	Other
ACH-001544	KYAE1	0.0169075	Other
ACH-001547	LO68	-0.64036	Other
ACH-001548	LS	-0.333019	Other
ACH-001549	LU135	-0.316088	Other
ACH-001550	MCC13	-0.0164333	Other
ACH-001551	MCC142	-0.385546	Other
ACH-001552	MCC26	-0.067929	Other
ACH-001554	MEL202	-0.0736958	Other
ACH-001555	MERO14	-0.299007	Other
ACH-001556	MERO25	-0.415658	Other
ACH-001557	MERO41	-0.217268	Other
ACH-001558	MERO48A	0.0479172	Other
ACH-001559	MERO82	-0.296919	Other
ACH-001560	MERO83	-0.35948	Other
ACH-001562	MERO95	-0.00532017	Other
ACH-001563	MM127	-0.29544	Other
ACH-001566	MM370	-0.304482	Other
ACH-001567	MM383	-0.184376	Other
ACH-001568	MM386	-0.661969	Other
ACH-001570	MM426	-0.0632539	Other
ACH-001574	MOLM14	-0.145436	Other
ACH-001577	MUTZ8	-0.115279	Other
ACH-001578	NCCIT	-0.222506	Other
ACH-001603	NH12	-0.564435	Other
ACH-001605	NO10	-0.213279	Other
ACH-001606	NO11	-0.0409749	Other
ACH-001607	NOZ	-0.302862	Other
ACH-001608	NP2	-0.334798	Other
ACH-001609	NP3	-0.189298	Other
ACH-001611	NP8	-0.449484	Other
ACH-001613	OCIAML4	-0.517183	Other
ACH-001616	OCILY18	-0.106128	Other
ACH-001618	OCIM2	-0.229868	Other
ACH-001619	OCUG1	-0.183477	Other
ACH-001622	ONDA7	-0.157302	Other
ACH-001623	ONDA8	-0.484594	Other
ACH-001624	ONDA9	-0.211871	Other
ACH-001625	OSC19	-0.10426	Other
ACH-001626	OSC20	-0.161984	Other
ACH-001627	P4E6	-0.267745	Other
ACH-001628	PEA1	0.000604779	Other
ACH-001630	PEO1	-0.305091	Other
ACH-001632	PEO4	-0.393056	Other
ACH-001634	PGA1	-0.0696198	Other
ACH-001639	ROS50	-0.295292	Other
ACH-001641	SAT	-0.198678	Other
ACH-001642	SCC3	0.171766	Other
ACH-001643	SCCH196	-0.244871	Other
ACH-001645	SEKI	-0.0616226	Other
ACH-001647	SHI1	-0.335604	Other
ACH-001648	SHMAC4	-0.226479	Other
ACH-001649	SHMAC5	-0.106931	Other
ACH-001650	SISO	-0.184665	Other
ACH-001651	SKGI	-0.0628842	Other
ACH-001652	SKGII	-0.288401	Other
ACH-001653	SKGT2	-0.250593	Other
ACH-001654	SKGT4	-0.228646	Other
ACH-001655	SKN	-0.172921	Other
ACH-001656	SKNO1	-0.518862	Other
ACH-001662	SNU2372	-0.0731322	Other
ACH-001664	SNU638	-0.227325	Other
ACH-001668	SUSA	-0.327957	Other
ACH-001669	TANOUE	-0.255951	Other
ACH-001670	TASK1	-0.256428	Other
ACH-001673	TFK1	-0.19862	Other
ACH-001674	TGW	-0.316003	Other
ACH-001675	TR146	-0.196621	Other
ACH-001676	TY82	-0.112408	Other
ACH-001677	U2904	-0.0186261	Other
ACH-001683	UACC3133	0.0216903	Other
ACH-001685	UHO1	-0.296769	Other
ACH-001687	UMRC3	-0.384264	Other
ACH-001688	UMRC7	0.0652992	Other
ACH-001690	UPCISCC026	-0.393977	Other
ACH-001691	UPCISCC029A	-0.317518	Other
ACH-001692	UPCISCC040	-0.300637	Other
ACH-001694	UPCISCC074	-0.374149	Other
ACH-001695	UPCISCC099	-0.323595	Other
ACH-001696	UPCISCC111	-0.259092	Other
ACH-001698	UPCISCC116	-0.346763	Other
ACH-001699	UPCISCC131	-0.260032	Other
ACH-001701	UPCISCC200	-0.393319	Other
ACH-001702	VAESBJ	-0.466559	Other
ACH-001707	WAOSEL	-0.428065	Other
ACH-001709	WSUNHL	-0.250428	Other
ACH-001711	PFSK1	-0.600166	Other
ACH-001719	OCIC4P	0.079929	Other
ACH-001735	SEMK2	-0.186943	Other
ACH-001736	HB1119	-0.391008	Other
ACH-001737	CTV1DM	-0.73681	Other
ACH-001740	RH28	-0.540481	Other
ACH-001745	RHJT	-0.847889	Other
ACH-001750	TTC442	-0.301323	Other
ACH-001765	RH4	-0.680547	Other
ACH-001786	SNU1544	-0.538041	Other
ACH-001791	LPS6	0.0482562	Other
ACH-001793	LPS27	-0.29212	Other
ACH-001794	93T449	-0.11345	Other
ACH-001795	94T778	-0.244343	Other
ACH-001796	95T1000	-0.519045	Other
ACH-001799	LPS141	-0.182639	Other
ACH-001802	LPS853	-0.575437	Other
ACH-001804	LPS510	0.0415784	Other
ACH-001814	OS252	-0.291706	Other
ACH-001819	MFM223	-0.173478	Other
ACH-001820	COLO824	-0.264872	Other
ACH-001834	ICC10	-0.484973	Other
ACH-001835	ICC106	-0.260641	Other
ACH-001836	ICC108	-0.046224	Other
ACH-001838	ICC12	-0.238482	Other
ACH-001839	ICC137	0.105272	Other
ACH-001841	ICC15	-0.267275	Other
ACH-001842	ICC2	-0.210778	Other
ACH-001843	ICC3	-0.262132	Other
ACH-001844	ICC4	-0.339856	Other
ACH-001848	ICC8	-0.306237	Other
ACH-001849	ICC9	-0.306352	Other
ACH-001850	G415	-0.243133	Other
ACH-001852	HKGZCC	-0.33402	Other
ACH-001853	KMCH1	0.0538047	Other
ACH-001856	RBE	-0.602273	Other
ACH-001857	SG231	-0.257399	Other
ACH-001858	SSP25	-0.302877	Other
ACH-001861	TGBC1TKB	-0.0603623	Other
ACH-001862	TGBC52TKB	-0.263475	Other
ACH-001863	TKKK	-0.444531	Other
ACH-001864	YSCCC	-0.10704	Other
ACH-001959	CCLP1	-0.204251	Other
ACH-001960	CCSW1	-0.181621	Other
ACH-001961	GB2	-0.357949	Other
ACH-001970	MM253	-0.400624	Other
ACH-001972	MM473	-0.205097	Other
ACH-001973	MM485	0.221768	Other
ACH-001975	MM576	-0.138816	Other
ACH-001977	NO36	-0.492654	Other
ACH-001982	NZM3	0.00984217	Other
ACH-001986	NZM42	0.0235252	Other
ACH-001990	NZM7	-0.174462	Other
ACH-001991	NZOV9	-0.288229	Other
ACH-001992	ONE58	-0.290952	Other
ACH-001993	NALM16	0.00316014	Other
ACH-001997	ECC2	0.0305889	Other
ACH-001999	9505BIK	-0.248981	Other
ACH-002001	A375SKINCJ1	-0.156843	Other
ACH-002002	A375SKINCJ2	-0.287748	Other
ACH-002003	A375SKINCJ3	-0.0275221	Other
ACH-002004	UACC62SKINCJ1	-0.425105	Other
ACH-002005	SKMEL19	-0.450531	Other
ACH-002014	MEL270	-0.568171	Other
ACH-002015	MEL285	-0.395531	Other
ACH-002016	MEL290	-0.107994	Other
ACH-002018	OMM25	-0.105049	Other
ACH-002019	HOKUG	-0.0617394	Other
ACH-002020	SKGIIIA	-0.111001	Other
ACH-002021	T3M3	-0.459298	Other
ACH-002023	TGBC18TKB	-0.322956	Other
ACH-002024	ECC4	-0.0171124	Other
ACH-002025	TT1TKB	-0.348059	Other
ACH-002026	HHUA	-0.242539	Other
ACH-002027	HOUAI	-0.239066	Other
ACH-002029	SAS	-0.34302	Other
ACH-002030	SA3	-0.0221587	Other
ACH-002033	HMMME	-0.102173	Other
ACH-002035	LCAM1	-0.223739	Other
ACH-002039	PK8	-0.181403	Other
ACH-002040	HMVII	0.0760359	Other
ACH-002041	HOTHC	-0.182639	Other
ACH-002042	T3M5	-0.122099	Other
ACH-002043	CA922	-0.500547	Other
ACH-002044	HSQ89	-0.226618	Other
ACH-002045	HO1U1	-0.662604	Other
ACH-002046	HTMMT	-0.134531	Other
ACH-002048	RMSYM	-0.389424	Other
ACH-002051	LU134A	-0.179687	Other
ACH-002052	LU139	-0.302443	Other
ACH-002055	TL1	-0.214882	Other
ACH-002059	P30OHK	-0.0718042	Other
ACH-002061	P2URK562	-0.179009	Other
ACH-002062	SLVL	-0.0412254	Other
ACH-002066	HSSCH2	-0.395844	Other
ACH-002067	NOS1	-0.375105	Other
ACH-002069	HSOS1	-0.330106	Other
ACH-002070	HKBMM	-0.260251	Other
ACH-002077	LU165	0.00630882	Other
ACH-002080	TN2	-0.224292	Other
ACH-002083	NB69	-0.505779	Other
ACH-002084	MMAC	-0.442116	Other
ACH-002105	ES4	-0.568723	Other
ACH-002106	ES5	-1.29535	Other
ACH-002109	ES8	-0.0516923	Other
ACH-002110	EW1	-0.147083	Other
ACH-002114	EW16	-0.338429	Other
ACH-002116	EW22	-0.336447	Other
ACH-002119	EW7	-0.423844	Other
ACH-002140	HEY	-0.257306	Other
ACH-002141	HSC39	-0.118139	Other
ACH-002143	ISTMEL1	-0.0764235	Other
ACH-002150	LB1047RCC	-0.309353	Other
ACH-002156	LC1SQ	-0.211732	Other
ACH-002160	MCIXC	-0.454063	Other
ACH-002161	MKN28	-0.0886167	Other
ACH-002179	OCUBM	-0.225677	Other
ACH-002181	OVCA420	-0.400968	Other
ACH-002183	OVMIU	-0.303714	Other
ACH-002186	PL4	-0.415004	Other
ACH-002189	RCCFG2	-0.117371	Other
ACH-002198	SCH	-0.155505	Other
ACH-002202	TMK1	-0.263597	Other
ACH-002204	UCH2	-0.182209	Other
ACH-002210	ARH77	-0.0820926	Other
ACH-002212	BB30HNC	-0.0533334	Other
ACH-002214	BC1	-0.172811	Other
ACH-002215	BC3	-0.301389	Other
ACH-002228	D423MG	-0.233706	Other
ACH-002229	D502MG	-0.481052	Other
ACH-002230	D542MG	-0.212833	Other
ACH-002233	DIFI	-0.365153	Other
ACH-002234	DOK	-0.0774544	Other
ACH-002239	H3118	-0.334848	Other
ACH-002243	HCE4	-0.360537	Other
ACH-002247	IM9	-0.171143	Other
ACH-002249	JHU011	-0.322942	Other
ACH-002250	JHU022	-0.400118	Other
ACH-002251	JHU029	-0.20065	Other
ACH-002257	KINGS1	-0.383103	Other
ACH-002261	KPNYS	-0.443723	Other
ACH-002263	KYSE220	-0.311738	Other
ACH-002265	LB771HNC	-0.150538	Other
ACH-002269	LNZTA3WT4	-0.160968	Other
ACH-002278	NB10	-0.471007	Other
ACH-002280	NB13	-0.355197	Other
ACH-002282	NB17	-0.565625	Other
ACH-002283	NB5	-0.243759	Other
ACH-002284	NB6	-0.462016	Other
ACH-002285	NB7	-0.337749	Other
ACH-002291	NTERA2CLD1	-0.490173	Other
ACH-002294	PCI15A	-0.254702	Other
ACH-002295	PCI30	-0.337492	Other
ACH-002296	PCI38	-0.27151	Other
ACH-002297	PCI4B	-0.327037	Other
ACH-002298	PCI6A	-0.263793	Other
ACH-002304	SKMG1	-0.194429	Other
ACH-002305	SKN3	-0.233874	Other
ACH-002399	21NT	-0.337372	Other
ACH-002400	21MT1	-0.488982	Other
ACH-002401	21MT2	-0.254331	Other
ACH-002446	CCLFUPGI0005T	-0.168761	Other
ACH-002458	HT144SKINFV1	-0.212502	Other
ACH-002460	HT144SKINFV2	-0.183464	Other
ACH-002461	RVH421SKINFV1	-0.170842	Other
ACH-002462	RPE1SS48	-0.3578	Other
ACH-002463	RPE1SS77	-0.244124	Other
ACH-002464	RPE1SS6	-0.129313	Other
ACH-002465	RPE1SS119	-0.190443	Other
ACH-002467	RPE1SS51	0.106268	Other
ACH-002470	OS186	-0.732677	Other
ACH-002471	OS052	-0.421898	Other
ACH-002475	HAP1	-0.273136	Other
ACH-002478	BC2	-0.067338	Other
ACH-002485	MAVER1	-0.589753	Other
ACH-002486	MESOV	-0.20107	Other
ACH-002490	NCIH1882	-0.158056	Other
ACH-002499	UACC3199	-0.15311	Other
ACH-002500	Z138	-0.352588	Other
ACH-002508	WM3211	-0.190143	Other
ACH-002510	M040416	0.0514011	Other
ACH-002511	M140325	-0.357437	Other
ACH-002512	MM160113	-0.68703	Other
ACH-002522	SNU2292	-0.126974	Other
ACH-002523	SNU739	-0.231494	Other
ACH-002524	SNU251	-0.48347	Other
ACH-002526	SNU1327	-0.156189	Other
ACH-002528	SNU267	-0.331853	Other
ACH-002530	SNU977	-0.17939	Other
ACH-002531	SNU2535	-0.274217	Other
ACH-002533	SNU482	-0.0744894	Other
ACH-002535	SNU254	-0.603678	Other
ACH-002538	SNU1235	-0.154055	Other
ACH-002544	SNU1750	-0.234141	Other
ACH-002647	CCC5	-0.262255	Other
ACH-002650	ETCC016	-0.0897006	Other
ACH-002654	JVE015	-0.461899	Other
ACH-002659	JVE127	0.00401613	Other
ACH-002660	JVE187	-0.122875	Other
ACH-002662	JVE207	-0.194935	Other
ACH-002664	JVE253	-0.017942	Other
ACH-002669	KP363T	-0.0892923	Other
ACH-002672	MAPACHS77	-0.344783	Other
ACH-002677	U2946	-0.073351	Other
ACH-002678	WILL1	0.171877	Other
ACH-002680	170MGBA	-0.163365	Other
ACH-002681	538MGBA	-0.128531	Other
ACH-002687	WM3772F	-0.146057	Other
ACH-002690	OS526	-0.204261	Other
ACH-002693	S462	-0.617503	Other
ACH-002705	IS076P	-0.163662	Other
ACH-002706	IS076A	-0.184005	Other
ACH-002709	CMS	-0.141048	Other
ACH-002710	MPNST724	-0.361735	Other
ACH-002711	UMHACC2A	-0.251348	Other
ACH-002778	NCCOS1X2C1	0.0435474	Other
ACH-002780	NCCES1C1	-0.0566014	Other
ACH-002782	NCCUPS1C1	-0.00562637	Other
ACH-002784	NCCUPS2C1	-0.234105	Other
ACH-002785	NCCLMS1C1	-0.492644	Other
ACH-002792	NCCCCS1BC1	-0.383514	Other
ACH-002799	NCCMPNST1C1	-0.674494	Other
ACH-002800	NCCMPNST2C1	-0.356044	Other
ACH-002834	OS384	-0.874481	Other
ACH-002847	YUHOIN	-0.205311	Other
ACH-002925	UPMM3	-0.0946544	Other
ACH-002926	UPMD1	-0.170824	Other
ACH-002928	MM100511	-0.150428	Other
ACH-003012	A549CRAFKD	-0.0625249	Other
ACH-003177	NRHUPS1	-0.422433	Other
ACH-003180	NRHUPS2	-0.431669	Other

## Sheet: Supp. Dataset 6 FANCF
model	Cell Line Name	FANCF Gene Effect (Chronos) CRISPR (DepMap Public 24Q4+Score, Chronos)	Cell line
ACH-000082	G292CLONEA141B1	-0.312533	ALT
ACH-000133	HS729	-1.02195	ALT
ACH-000341	SKNFI	-0.444281	ALT
ACH-000364	U2OS	-0.401074	ALT
ACH-000410	SAOS2	-1.10629	ALT
ACH-000592	TM31	-0.594022	ALT
ACH-001481	CHLA90	-0.633099	ALT
ACH-001526	HUO9	-0.779104	ALT
ACH-001610	NP5	-0.225397	ALT
ACH-001715	CAL72	-0.37825	ALT
ACH-002806	TB096	-0.761689	ALT
ACH-002922	SKNMM	-0.632736	ALT
ACH-000001	NIHOVCAR3	-0.257269	Other
ACH-000004	HEL	0.0380231	Other
ACH-000005	HEL9217	0.0959332	Other
ACH-000007	LS513	-0.439029	Other
ACH-000009	C2BBE1	-0.131769	Other
ACH-000011	253J	-0.251897	Other
ACH-000012	HCC827	-0.0877673	Other
ACH-000013	ONCODG1	0.0543621	Other
ACH-000014	HS294T	-0.24437	Other
ACH-000015	NCIH1581	-0.202718	Other
ACH-000017	SKBR3	-0.0998523	Other
ACH-000018	T24	-0.122064	Other
ACH-000019	MCF7	0.0627383	Other
ACH-000021	NCIH1693	-0.226174	Other
ACH-000022	PATU8988S	-0.121586	Other
ACH-000023	PATU8988T	-0.313273	Other
ACH-000024	OPM2	0.0405168	Other
ACH-000025	CH157MN	-0.588109	Other
ACH-000026	253JBV	0.0021237	Other
ACH-000028	KPL1	-0.421975	Other
ACH-000029	HCC827GR5	-0.137098	Other
ACH-000030	PC14	-0.178797	Other
ACH-000035	NCIH1650	-0.156985	Other
ACH-000036	U343	-0.375126	Other
ACH-000037	S117	-0.18315	Other
ACH-000039	SKNMC	-0.138367	Other
ACH-000040	U118MG	-0.155122	Other
ACH-000041	RDES	-0.039958	Other
ACH-000042	PANC0203	-0.0181153	Other
ACH-000045	MV411	-0.499109	Other
ACH-000047	GCIY	-0.159203	Other
ACH-000048	TOV112D	-0.248885	Other
ACH-000052	A673	-0.488391	Other
ACH-000053	KARPAS299	-0.104313	Other
ACH-000054	HT1080	-0.245648	Other
ACH-000055	D283MED	-0.272901	Other
ACH-000060	PANC1005	-0.185442	Other
ACH-000067	HS683	-0.268334	Other
ACH-000070	697	-0.312473	Other
ACH-000074	KU812	0.15635	Other
ACH-000075	U87MG	-0.476045	Other
ACH-000076	NCO2	-0.114814	Other
ACH-000077	MJ	-1.01924	Other
ACH-000078	MHHNB11	-0.275643	Other
ACH-000085	T3M4	0.0869274	Other
ACH-000086	ACCMESO1	0.117925	Other
ACH-000087	SKES1	-0.585813	Other
ACH-000090	PC3	-0.371053	Other
ACH-000092	NCIH2452	-0.211752	Other
ACH-000093	PANC0504	-0.00161276	Other
ACH-000094	HPAFII	-0.00392034	Other
ACH-000095	D341Med	-0.116854	Other
ACH-000096	G401	-0.720945	Other
ACH-000097	ZR751	-0.151632	Other
ACH-000098	GAMG	-0.218933	Other
ACH-000099	SIMA	-0.410379	Other
ACH-000100	RH41	-0.439692	Other
ACH-000101	KE37	-0.246295	Other
ACH-000103	CAOV4	-0.302869	Other
ACH-000106	JVM2	-0.464224	Other
ACH-000108	KP3	-0.138614	Other
ACH-000111	HCC1187	-0.238817	Other
ACH-000113	OCIAML2	-0.466578	Other
ACH-000114	SU8686	-0.114294	Other
ACH-000115	VCAP	0.130174	Other
ACH-000116	OAW28	-0.143021	Other
ACH-000118	HUPT3	-0.419762	Other
ACH-000120	CHP212	-0.302369	Other
ACH-000123	COV434	-0.33626	Other
ACH-000124	OCILY19	-0.96873	Other
ACH-000127	SLR20	-0.236151	Other
ACH-000128	LN319	0.097906	Other
ACH-000132	JHOS2	-0.807556	Other
ACH-000137	8MGBA	-0.199321	Other
ACH-000138	CFPAC1	-0.0647314	Other
ACH-000139	PANC0327	-0.0148001	Other
ACH-000141	SNU308	-0.0484555	Other
ACH-000142	CAL29	-0.233334	Other
ACH-000143	HCC2429	-0.104937	Other
ACH-000144	RERFGC1B	0.00235904	Other
ACH-000145	SKLMS1	-0.251244	Other
ACH-000146	THP1	-0.0211886	Other
ACH-000147	T47D	-0.131996	Other
ACH-000148	HS578T	-0.464707	Other
ACH-000149	SKNSH	-0.311338	Other
ACH-000151	JM1	-0.205683	Other
ACH-000152	M059K	-0.537015	Other
ACH-000153	NCIH2052	-0.0721074	Other
ACH-000155	SW1990	-0.130797	Other
ACH-000159	OSRC2	-0.125128	Other
ACH-000160	BT12	-0.440982	Other
ACH-000161	CORL105	-0.263427	Other
ACH-000163	SW579	0.0024859	Other
ACH-000164	PANC1	-0.124379	Other
ACH-000167	KE97	-0.0256684	Other
ACH-000168	NOMO1	-0.381704	Other
ACH-000169	RD	0.272804	Other
ACH-000172	TM87	-0.248049	Other
ACH-000174	CAL62	-0.160524	Other
ACH-000176	LOUNH91	-0.235902	Other
ACH-000178	HS766T	-0.0932783	Other
ACH-000181	SCC9	-0.360648	Other
ACH-000182	SNU869	-0.0438042	Other
ACH-000183	L363	0.0860311	Other
ACH-000187	CORL311	-0.16964	Other
ACH-000188	SCC25	-0.318131	Other
ACH-000189	RCC10RGB	0.0297137	Other
ACH-000190	HDMYZ	-0.14984	Other
ACH-000191	BHT101	-0.165108	Other
ACH-000192	MFE280	-0.0354535	Other
ACH-000195	SET2	0.0658552	Other
ACH-000198	EOL1	-0.423951	Other
ACH-000200	NMCG1	-0.222262	Other
ACH-000202	COLO320	-0.430275	Other
ACH-000203	NH6	-0.442798	Other
ACH-000204	LP1	-0.211166	Other
ACH-000206	C8166	-1.28523	Other
ACH-000207	DETROIT562	-0.145115	Other
ACH-000208	U178	-0.132675	Other
ACH-000209	SNU1079	-0.479514	Other
ACH-000210	CADOES1	0.0085973	Other
ACH-000211	DAOY	-0.365434	Other
ACH-000212	CAL120	-0.209958	Other
ACH-000213	HUPT4	-0.0743211	Other
ACH-000215	LN382	-0.0983601	Other
ACH-000216	JHESOAD1	-0.145248	Other
ACH-000217	JHH6	-0.135825	Other
ACH-000219	A375	-0.237831	Other
ACH-000221	SNU398	-0.304112	Other
ACH-000222	ASPC1	-0.00100607	Other
ACH-000223	HCC1937	-0.209573	Other
ACH-000226	SUPM2	-0.326496	Other
ACH-000227	KPNYN	-0.409161	Other
ACH-000228	BICR31	0.00671251	Other
ACH-000231	KALS1	-0.106185	Other
ACH-000232	U251MG	-0.158656	Other
ACH-000233	DEL	-0.399692	Other
ACH-000234	CAKI2	-0.13045	Other
ACH-000235	PANC0403	-0.10813	Other
ACH-000237	JHOM1	-0.187396	Other
ACH-000238	SCC4	-0.0837472	Other
ACH-000239	HUG1N	-0.327854	Other
ACH-000242	RT4	-0.0295909	Other
ACH-000243	DANG	-0.0623527	Other
ACH-000244	DKMG	-0.387493	Other
ACH-000246	SLR23	-0.425518	Other
ACH-000247	OCUM1	-0.306446	Other
ACH-000248	AU565	-0.179758	Other
ACH-000249	CL11	-0.0709231	Other
ACH-000250	KMRC20	-0.142952	Other
ACH-000251	NCIH2887	0.0742814	Other
ACH-000252	LS1034	-0.157299	Other
ACH-000253	COLO201	0.108102	Other
ACH-000255	LMSU	-0.358604	Other
ACH-000256	COV318	-0.215844	Other
ACH-000257	CORL279	-0.115613	Other
ACH-000258	DU4475	-0.0802905	Other
ACH-000259	KELLY	-0.122089	Other
ACH-000260	SKNAS	-0.108352	Other
ACH-000261	RERFLCAI	-0.269699	Other
ACH-000262	UOK101	-0.217254	Other
ACH-000263	KASUMI1	0.279441	Other
ACH-000264	CALU6	-0.115941	Other
ACH-000265	KP4	-0.211932	Other
ACH-000266	SNU213	-0.218925	Other
ACH-000268	SNU245	-0.0183239	Other
ACH-000269	AM38	-0.45679	Other
ACH-000271	SUDHL10	-0.495129	Other
ACH-000272	SLR24	-0.121254	Other
ACH-000273	SF539	-0.248492	Other
ACH-000274	HS852T	-0.115302	Other
ACH-000276	HCC38	-0.367978	Other
ACH-000277	HCC1419	-0.273869	Other
ACH-000278	COV362	-0.842532	Other
ACH-000279	EWS502	-0.166003	Other
ACH-000280	SNU840	-0.0196116	Other
ACH-000281	KP2	0.176915	Other
ACH-000286	SNU1033	0.0369536	Other
ACH-000288	BT549	-0.297724	Other
ACH-000290	NCIH209	-0.128394	Other
ACH-000291	OV90	-0.101179	Other
ACH-000292	NCIH841	-0.133858	Other
ACH-000293	KLE	0.077988	Other
ACH-000294	NB4	-0.153624	Other
ACH-000295	EM2	-0.0741989	Other
ACH-000296	OUMS23	-0.281435	Other
ACH-000302	SNU1077	0.0653857	Other
ACH-000303	SNU5	-0.573	Other
ACH-000304	WM115	-0.609597	Other
ACH-000305	ECGI10	-0.1035	Other
ACH-000307	PK1	0.111169	Other
ACH-000308	EFO21	-0.173749	Other
ACH-000310	IMR32	-0.200501	Other
ACH-000311	NCIH2122	-0.539256	Other
ACH-000312	SKNBE2	-0.0489072	Other
ACH-000313	KMRC3	-0.208998	Other
ACH-000315	KARPAS422	-0.152861	Other
ACH-000316	SNU886	-0.0725487	Other
ACH-000317	TUHR14TKB	0.0164481	Other
ACH-000318	TE10	-0.211223	Other
ACH-000319	MPP89	-0.111115	Other
ACH-000320	PSN1	-0.354297	Other
ACH-000322	HT144	-0.366389	Other
ACH-000323	42MGBA	-0.16093	Other
ACH-000324	JHOC5	-0.187323	Other
ACH-000325	SNU620	-0.185799	Other
ACH-000326	JURLMK1	-0.00451824	Other
ACH-000329	CCFSTTG1	0.170687	Other
ACH-000330	EFM19	-0.106811	Other
ACH-000331	ISTMES2	-0.16854	Other
ACH-000332	YAPC	-0.113333	Other
ACH-000334	DB	0.140271	Other
ACH-000335	MSTO211H	-0.12821	Other
ACH-000336	OCIAML3	-0.614516	Other
ACH-000337	NCIH3122	0.0890927	Other
ACH-000338	SR786	-0.521672	Other
ACH-000339	HCC461	-0.191944	Other
ACH-000343	NCIH522	0.045443	Other
ACH-000344	SNU668	-0.0436469	Other
ACH-000345	KPNRTBM1	-0.562423	Other
ACH-000346	JVM3	-0.425942	Other
ACH-000348	RPMI7951	-0.241952	Other
ACH-000350	COLO678	0.0191857	Other
ACH-000352	HCC1428	0.0816842	Other
ACH-000354	CAPAN1	-0.0322245	Other
ACH-000355	NCIH82	-0.578768	Other
ACH-000356	MKN45	-0.180224	Other
ACH-000359	MG63	-0.125311	Other
ACH-000361	SKHEP1	-0.388983	Other
ACH-000362	MOLM13	-1.08096	Other
ACH-000363	SKMM2	-0.0527646	Other
ACH-000365	SUDHL4	-0.400714	Other
ACH-000366	SKNDZ	-0.0471663	Other
ACH-000367	NCIH226	-0.0754307	Other
ACH-000368	SNU1105	-0.0624804	Other
ACH-000370	SNU626	0.0259415	Other
ACH-000371	RL	-0.220008	Other
ACH-000373	SKM1	-0.0391333	Other
ACH-000374	HCC1143	-0.259084	Other
ACH-000375	G402	-0.909989	Other
ACH-000376	SF295	-0.238526	Other
ACH-000377	SNU478	-0.185047	Other
ACH-000378	NCIH647	0.0225562	Other
ACH-000381	T84	-0.264696	Other
ACH-000383	OE33	-0.113325	Other
ACH-000385	SKRC52	-0.114331	Other
ACH-000387	TF1	-0.00907447	Other
ACH-000389	H4	0.0431792	Other
ACH-000390	LUDLU1	-0.0169169	Other
ACH-000391	MHHES1	-0.214683	Other
ACH-000393	HLF	-0.0273466	Other
ACH-000395	NCIH520	-0.216535	Other
ACH-000396	J82	-0.421567	Other
ACH-000397	TEN	-0.214483	Other
ACH-000398	RI1	-0.0712561	Other
ACH-000401	COLO800	-0.246771	Other
ACH-000402	BL70	0.307032	Other
ACH-000403	NCIH747	-0.0750166	Other
ACH-000404	K029AX	-0.548219	Other
ACH-000405	MEC1	-0.406311	Other
ACH-000406	U937	-0.345303	Other
ACH-000407	SNU685	-0.233047	Other
ACH-000408	TE5	-0.222243	Other
ACH-000411	769P	-0.156536	Other
ACH-000414	NCIH1944	-0.0313558	Other
ACH-000415	BICR6	-0.403287	Other
ACH-000416	NCIH838	-0.147455	Other
ACH-000417	PANC0813	-0.222907	Other
ACH-000420	SNU449	-0.00454635	Other
ACH-000421	SW837	-0.206298	Other
ACH-000422	SNU475	-0.144514	Other
ACH-000424	TC71	-0.288439	Other
ACH-000425	UACC62	-0.287144	Other
ACH-000426	KMS20	-0.0910213	Other
ACH-000427	NCIN87	-0.0584077	Other
ACH-000430	TYKNU	-0.301485	Other
ACH-000431	NCIH1694	-0.128994	Other
ACH-000433	CAKI1	0.0238186	Other
ACH-000434	NCIH1915	-0.21394	Other
ACH-000435	EFE184	-0.602474	Other
ACH-000436	OCIMY7	-0.264284	Other
ACH-000437	SW1088	-0.186318	Other
ACH-000438	LU65	-0.392411	Other
ACH-000441	SH4	-0.452158	Other
ACH-000442	RERFLCSQ1	-0.288519	Other
ACH-000444	LU99	-0.281996	Other
ACH-000445	KNS60	-0.230554	Other
ACH-000446	KPNSI9S	-0.151329	Other
ACH-000448	NCIH1666	-0.156051	Other
ACH-000450	MELHO	-0.392842	Other
ACH-000452	TE8	-0.125686	Other
ACH-000454	HCC95	0.285899	Other
ACH-000455	LN428	-0.375697	Other
ACH-000456	BCPAP	-0.224467	Other
ACH-000458	CJM	-0.165014	Other
ACH-000459	TUHR10TKB	0.0378851	Other
ACH-000460	SNU8	-0.119676	Other
ACH-000461	SNU1196	-0.0550622	Other
ACH-000463	NCIH460	-0.412928	Other
ACH-000464	CAS1	-0.0754246	Other
ACH-000466	SNU216	0.112847	Other
ACH-000467	HCC56	-0.248267	Other
ACH-000468	PK45H	0.0490375	Other
ACH-000469	YH13	-0.171627	Other
ACH-000470	SW1463	0.10673	Other
ACH-000471	LI7	-0.114175	Other
ACH-000472	HSC2	-0.146976	Other
ACH-000473	RT112	-0.349664	Other
ACH-000475	HUH1	-0.29722	Other
ACH-000476	JHH4	-0.188303	Other
ACH-000477	MALME3M	-0.0465956	Other
ACH-000478	SNU387	-0.256058	Other
ACH-000479	KNS81	-0.229727	Other
ACH-000480	HUH7	0.275071	Other
ACH-000481	NCIH2170	-0.0112412	Other
ACH-000483	SNU182	-0.321373	Other
ACH-000484	VMRCRCW	-0.4302	Other
ACH-000485	GSU	0.0566412	Other
ACH-000486	KU1919	-0.247153	Other
ACH-000487	F36P	0.0227144	Other
ACH-000488	TE11	-0.027216	Other
ACH-000489	SW1116	-0.0555506	Other
ACH-000490	SF767	-0.106274	Other
ACH-000491	NCIH716	0.224062	Other
ACH-000493	SNU423	-0.0202855	Other
ACH-000495	TUHR4TKB	-0.598867	Other
ACH-000496	NCIH1792	-0.104403	Other
ACH-000498	KO52	-0.549606	Other
ACH-000499	EW8	-0.480983	Other
ACH-000500	SNU46	0.0255375	Other
ACH-000501	LS123	0.108764	Other
ACH-000502	TCCPAN2	-0.146048	Other
ACH-000503	BICR16	-0.267485	Other
ACH-000504	SNB75	-0.217661	Other
ACH-000505	RKN	-0.204531	Other
ACH-000507	KE39	-0.692351	Other
ACH-000510	NCIH1299	-0.279023	Other
ACH-000511	CALU1	-0.358132	Other
ACH-000512	INA6	-0.219887	Other
ACH-000514	NCIH1092	0.134439	Other
ACH-000515	HCC33	0.0499547	Other
ACH-000516	CAL78	-0.337428	Other
ACH-000517	SNU410	-0.125766	Other
ACH-000518	CAL33	-0.0931793	Other
ACH-000519	PEER	0.112336	Other
ACH-000520	59M	-0.197617	Other
ACH-000521	NCIH2030	-0.38001	Other
ACH-000522	UMUC3	-0.229401	Other
ACH-000524	KURAMOCHI	-0.0560955	Other
ACH-000525	NCIH2171	-0.155507	Other
ACH-000527	OVISE	-0.149136	Other
ACH-000528	ABC1	-0.677556	Other
ACH-000532	SNU61	-0.0481729	Other
ACH-000533	NCIH2004RT	-0.64873	Other
ACH-000535	BXPC3	-0.177997	Other
ACH-000537	SNU761	-0.278966	Other
ACH-000541	KMS34	-0.119361	Other
ACH-000542	HEYA8	-0.252019	Other
ACH-000544	OE21	-0.193559	Other
ACH-000545	VMCUB1	-0.107812	Other
ACH-000546	HSC4	-0.312893	Other
ACH-000547	HT1197	-0.318979	Other
ACH-000548	BHY	-0.234177	Other
ACH-000549	SNU1076	-0.276153	Other
ACH-000550	IGR39	-0.25459	Other
ACH-000551	K562	-0.0280318	Other
ACH-000552	HT29	-0.166058	Other
ACH-000554	UACC893	0.0988925	Other
ACH-000556	SIHA	-0.161729	Other
ACH-000557	AML193	0.0298904	Other
ACH-000558	A172	-0.20144	Other
ACH-000559	NCIH1836	0.00339293	Other
ACH-000561	TDOTT	-0.17858	Other
ACH-000562	HCC78	-0.0522757	Other
ACH-000563	EBC1	-0.361694	Other
ACH-000565	RCM1	0.0326728	Other
ACH-000567	ST486	-0.250302	Other
ACH-000569	ISTMES1	0.0513747	Other
ACH-000570	YKG1	0.16967	Other
ACH-000571	T98G	-0.0988461	Other
ACH-000573	MDAMB436	-0.326705	Other
ACH-000576	KMS27	0.274999	Other
ACH-000577	JHH2	-0.272366	Other
ACH-000579	UACC257	-0.0125232	Other
ACH-000580	C32	-0.253563	Other
ACH-000581	SNU16	0.01312	Other
ACH-000583	MC116	-0.421027	Other
ACH-000584	JHOS4	-1.16199	Other
ACH-000585	EPLC272H	-0.0775287	Other
ACH-000587	NCIH1975	-0.248659	Other
ACH-000588	KMS26	-0.246664	Other
ACH-000589	NCIH1437	-0.336363	Other
ACH-000591	LN235	-0.129483	Other
ACH-000593	BC3C	-0.00715344	Other
ACH-000595	LN229	-0.175619	Other
ACH-000596	LCLC97TM1	0.0547735	Other
ACH-000597	TTC709	-0.208693	Other
ACH-000599	PATU8902	-0.0251183	Other
ACH-000601	MIAPACA2	-0.0767392	Other
ACH-000602	M07E	-0.101087	Other
ACH-000604	KYO1	-0.0335669	Other
ACH-000605	TE6	-0.165185	Other
ACH-000606	PECAPJ34CLONEC12	-0.187371	Other
ACH-000607	KYM1	-0.104898	Other
ACH-000608	COV644	-0.204825	Other
ACH-000609	SF126	-0.0703013	Other
ACH-000614	RVH421	-0.264948	Other
ACH-000616	HS746T	-0.425547	Other
ACH-000618	SNU1041	-0.142878	Other
ACH-000619	PECAPJ15	-0.156987	Other
ACH-000620	JHH1	-0.205766	Other
ACH-000621	MDAMB157	-0.070505	Other
ACH-000622	KNS42	-0.208593	Other
ACH-000623	SNU201	-0.0379691	Other
ACH-000624	HCC1806	-0.314039	Other
ACH-000627	LCLC103H	-0.225198	Other
ACH-000630	YD8	-0.148104	Other
ACH-000631	KS1	-0.303648	Other
ACH-000632	HS944T	0.0356769	Other
ACH-000633	FU97	-0.160134	Other
ACH-000634	LN340	-0.361712	Other
ACH-000637	KYSE520	-0.134052	Other
ACH-000638	NCIH441	-0.249038	Other
ACH-000639	NCIH211	-0.11334	Other
ACH-000645	JL1	-0.0982458	Other
ACH-000646	OVMANA	-0.235953	Other
ACH-000647	TE1	0.00490743	Other
ACH-000648	NCIH28	-0.242394	Other
ACH-000649	786O	-0.131238	Other
ACH-000651	SW620	0.00846615	Other
ACH-000652	SUIT2	0.010812	Other
ACH-000653	JJN3	-0.0479981	Other
ACH-000654	RAJI	-0.115725	Other
ACH-000655	SF268	-0.420865	Other
ACH-000656	SUDHL8	-0.91373	Other
ACH-000657	A2780	-0.153082	Other
ACH-000660	SUDHL5	-0.456338	Other
ACH-000661	WM1799	-0.178126	Other
ACH-000662	CORL23	-0.124131	Other
ACH-000663	OVTOKO	-0.116231	Other
ACH-000664	SUDHL1	-0.278234	Other
ACH-000665	SKMES1	-0.161172	Other
ACH-000666	NCIH1355	0.11824	Other
ACH-000667	HCC44	-0.0492996	Other
ACH-000668	HCC70	-0.152833	Other
ACH-000671	HUH6	0.0235625	Other
ACH-000672	IALM	-0.143075	Other
ACH-000673	LN443	-0.00457526	Other
ACH-000676	LN464	-0.332808	Other
ACH-000677	SW1573	-0.355682	Other
ACH-000681	A549	0.010329	Other
ACH-000682	SNU1066	-0.147841	Other
ACH-000683	SNU503	-0.0168116	Other
ACH-000684	KMRC1	-0.317535	Other
ACH-000685	L33	-0.0618706	Other
ACH-000688	OV7	-0.271574	Other
ACH-000693	KYSE180	-0.278986	Other
ACH-000694	TE9	-0.109897	Other
ACH-000695	CORL47	-0.0867278	Other
ACH-000696	OVCAR8	-0.390054	Other
ACH-000697	A3KAW	-0.0745285	Other
ACH-000698	DMS53	-0.35756	Other
ACH-000699	HCC1395	-0.0843035	Other
ACH-000700	NCIH2882	-0.181507	Other
ACH-000701	RMUGS	-0.0456749	Other
ACH-000702	L1236	-0.320427	Other
ACH-000704	OAW42	-0.279774	Other
ACH-000706	EKVX	-0.072118	Other
ACH-000709	KMRC2	-0.0246066	Other
ACH-000711	JIMT1	-0.166577	Other
ACH-000713	CAOV3	-0.0818876	Other
ACH-000714	KMS11	-0.0931524	Other
ACH-000716	TT2609C02	-0.111596	Other
ACH-000717	COLO680N	-0.167304	Other
ACH-000718	NCIH2291	-0.0476155	Other
ACH-000719	RMGI	-0.0244215	Other
ACH-000720	TCCSUP	-0.262387	Other
ACH-000721	HMC18	-0.127694	Other
ACH-000722	SNUC1	-0.213775	Other
ACH-000724	HT1376	0.132576	Other
ACH-000725	HCC202	0.0135398	Other
ACH-000732	PECAPJ41CLONED2	-0.454483	Other
ACH-000734	JHH5	0.224498	Other
ACH-000735	PECAPJ49	-0.183729	Other
ACH-000736	SNU601	-0.111308	Other
ACH-000738	GB1	-0.133391	Other
ACH-000739	HEPG2	-0.286768	Other
ACH-000740	A253	-0.45955	Other
ACH-000741	UBLC1	-0.437255	Other
ACH-000746	GSS	0.0445416	Other
ACH-000747	NCIH1703	0.00696362	Other
ACH-000748	SJSA1	-0.192662	Other
ACH-000749	DMS273	-0.326637	Other
ACH-000753	JMSU1	0.114831	Other
ACH-000754	L428	-0.346527	Other
ACH-000756	GI1	-0.258216	Other
ACH-000757	A427	0.0527247	Other
ACH-000758	MKN74	-0.523889	Other
ACH-000760	LNZ308	-0.0676496	Other
ACH-000762	YD38	-0.343578	Other
ACH-000763	MM1S	-0.126514	Other
ACH-000764	SH10TC	-0.196838	Other
ACH-000765	WM983B	-0.0363368	Other
ACH-000766	NCIH1648	0.00126695	Other
ACH-000767	NCIH526	0.0719986	Other
ACH-000768	MDAMB231	-0.410889	Other
ACH-000769	LK2	-0.151056	Other
ACH-000770	P31FUJ	-0.52681	Other
ACH-000771	BICR56	-0.426723	Other
ACH-000773	KIJK	-0.278163	Other
ACH-000774	RERFLCAD2	-0.144879	Other
ACH-000775	NCIH727	-0.0619718	Other
ACH-000776	ONS76	-0.130741	Other
ACH-000777	KYSE30	-0.688822	Other
ACH-000778	HSC3	-0.124819	Other
ACH-000781	NCIH2023	0.0315524	Other
ACH-000782	SEM	-1.00071	Other
ACH-000783	CAMA1	-0.00477626	Other
ACH-000784	KYSE70	-0.252746	Other
ACH-000785	NCIH2126	-0.152702	Other
ACH-000787	LXF289	-0.178911	Other
ACH-000788	A2058	-0.260244	Other
ACH-000790	SHP77	-0.0240747	Other
ACH-000791	RERFLCAD1	-0.149048	Other
ACH-000792	BFTC909	-0.195408	Other
ACH-000793	KATOIII	-0.181302	Other
ACH-000794	BICR22	-0.290012	Other
ACH-000796	MCAS	-0.227356	Other
ACH-000798	CL40	0.1547	Other
ACH-000799	HS695T	-0.232099	Other
ACH-000800	NCIH446	0.0864144	Other
ACH-000801	HS936T	-0.480869	Other
ACH-000802	BFTC905	-0.312486	Other
ACH-000804	NB1	-0.370362	Other
ACH-000805	COLO679	-0.553209	Other
ACH-000807	SNU738	-0.0464882	Other
ACH-000809	KYSE410	-0.310328	Other
ACH-000810	SKMEL30	-0.0197534	Other
ACH-000811	SKOV3	-0.248794	Other
ACH-000817	RPMI8226	-0.264831	Other
ACH-000819	LN18	-0.0447674	Other
ACH-000820	SW403	-0.595027	Other
ACH-000821	EJM	0.0174771	Other
ACH-000822	SKMEL24	-0.0697186	Other
ACH-000823	KYSE140	-0.170014	Other
ACH-000824	KYSE510	-0.0634985	Other
ACH-000826	CAL12T	-0.258034	Other
ACH-000827	WM793	-0.201715	Other
ACH-000829	HUNS1	-0.402372	Other
ACH-000831	HEC50B	0.0283203	Other
ACH-000832	CAL27	-0.588268	Other
ACH-000833	RH30	-0.241465	Other
ACH-000834	UMUC1	-0.726601	Other
ACH-000835	GCT	-0.314189	Other
ACH-000836	YD15	-0.312254	Other
ACH-000837	NCIH322	-0.293034	Other
ACH-000838	AMO1	0.0312055	Other
ACH-000839	SCABER	0.0152795	Other
ACH-000840	HCC366	0.0805932	Other
ACH-000841	NCIH2087	-0.116173	Other
ACH-000843	HARA	-0.310559	Other
ACH-000845	NCIH1373	-0.0357524	Other
ACH-000846	FADU	-0.295283	Other
ACH-000847	HGC27	-0.0933016	Other
ACH-000848	JHH7	-0.086258	Other
ACH-000849	MDAMB468	-0.155553	Other
ACH-000851	MORCPR	-0.0607298	Other
ACH-000853	NCIH661	-0.266621	Other
ACH-000855	KYSE150	-0.164437	Other
ACH-000856	CAL51	-0.206067	Other
ACH-000858	KNS62	-0.240219	Other
ACH-000859	HCC1954	-0.175653	Other
ACH-000860	NCIH358	-0.363308	Other
ACH-000861	HOP62	-0.321284	Other
ACH-000862	KMBC2	-0.0317518	Other
ACH-000863	DBTRG05MG	-0.271074	Other
ACH-000864	COLO684	0.0107951	Other
ACH-000865	KYSE450	-0.332856	Other
ACH-000866	NCIH1048	0.0482376	Other
ACH-000867	CHAGOK1	-0.158899	Other
ACH-000869	NCIH1568	-0.127768	Other
ACH-000871	NCIH510	-0.0765066	Other
ACH-000872	HCC515	-0.191352	Other
ACH-000873	KYSE270	-0.497862	Other
ACH-000874	RS411	-0.898351	Other
ACH-000876	MDAMB415	-0.0147097	Other
ACH-000878	HCC15	0.153612	Other
ACH-000879	MFE296	0.121549	Other
ACH-000880	AGS	-0.106074	Other
ACH-000881	MELJUSO	-0.273979	Other
ACH-000882	IGR1	-0.311865	Other
ACH-000884	MDAMB435S	-0.0889385	Other
ACH-000885	TOV21G	-0.122359	Other
ACH-000886	NCIH2009	-0.406839	Other
ACH-000887	SF172	-0.0968386	Other
ACH-000888	NCIH1793	-0.0855858	Other
ACH-000889	KMM1	-0.258398	Other
ACH-000890	SW1271	0.026976	Other
ACH-000894	NCIH1869	-0.222846	Other
ACH-000896	647V	-0.137023	Other
ACH-000898	SNU719	-0.0181596	Other
ACH-000899	WM88	-0.793416	Other
ACH-000900	NCIH23	-0.245244	Other
ACH-000901	HCC1359	-0.0641937	Other
ACH-000903	FTC133	-0.095877	Other
ACH-000905	5637	-0.0540132	Other
ACH-000906	ES2	-0.347948	Other
ACH-000907	SNU349	-0.41344	Other
ACH-000910	MDAMB453	0.0207119	Other
ACH-000911	NUGC3	-0.154879	Other
ACH-000912	NCIH2286	-0.2375	Other
ACH-000913	ESS1	-0.00586813	Other
ACH-000914	HT	0.0152238	Other
ACH-000915	IPC298	-0.159526	Other
ACH-000916	NCIH1573	-0.546519	Other
ACH-000917	TE4	-0.366589	Other
ACH-000919	IM95	-0.0795485	Other
ACH-000920	CMLT1	-0.235858	Other
ACH-000921	NCIH157DM	-0.364314	Other
ACH-000922	RCHACV	-0.289279	Other
ACH-000924	NCIH2172	-0.216597	Other
ACH-000926	HT55	0.11496	Other
ACH-000928	JHUEM1	-0.221609	Other
ACH-000929	NCIH2110	-0.120468	Other
ACH-000932	SNU1	-0.123121	Other
ACH-000934	MDAMB361	-0.111786	Other
ACH-000935	MDST8	-0.460325	Other
ACH-000936	EFO27	-0.20199	Other
ACH-000937	PF382	-0.217995	Other
ACH-000938	NALM6	-0.233358	Other
ACH-000939	SKUT1	-0.205983	Other
ACH-000941	HEC1B	0.0412839	Other
ACH-000943	RKO	-0.215712	Other
ACH-000944	NAMALWA	-0.475673	Other
ACH-000945	NCIH650	-0.186531	Other
ACH-000946	HEC265	-0.470841	Other
ACH-000947	OVK18	-0.522482	Other
ACH-000948	2313287	-0.258887	Other
ACH-000950	LOVO	-0.214315	Other
ACH-000953	SUPT1	-0.113509	Other
ACH-000956	22RV1	-0.338213	Other
ACH-000957	LS180	-0.29522	Other
ACH-000958	SW48	-0.0732616	Other
ACH-000959	SNUC4	-0.0330724	Other
ACH-000960	REH	-0.384017	Other
ACH-000961	ISHIKAWAHERAKLIO02ER	-0.73664	Other
ACH-000962	OC314	-0.0701165	Other
ACH-000963	CCK81	0.166228	Other
ACH-000965	RL952	-0.348128	Other
ACH-000966	IGROV1	-0.0208284	Other
ACH-000968	COLO792	-0.112545	Other
ACH-000969	KM12	0.0142091	Other
ACH-000970	SNUC5	-0.166491	Other
ACH-000971	HCT116	-0.149738	Other
ACH-000972	HEC151	-0.294244	Other
ACH-000973	639V	-0.261091	Other
ACH-000974	SNGM	-0.396314	Other
ACH-000975	HCC2450	-0.002287	Other
ACH-000976	HUCCT1	-0.238828	Other
ACH-000977	LNCAPCLONEFGC	-0.119041	Other
ACH-000978	EN	-0.310923	Other
ACH-000979	DU145	-0.203795	Other
ACH-000980	NCIH1155	-0.0942464	Other
ACH-000983	KCL22	-0.273392	Other
ACH-000984	HEC6	-0.47925	Other
ACH-000985	LS411N	0.0215857	Other
ACH-000986	HT115	0.0279556	Other
ACH-000988	MFE319	-0.170569	Other
ACH-000991	SNU81	-0.284054	Other
ACH-000993	JHUEM7	-0.116215	Other
ACH-000994	HEC59	-0.0904636	Other
ACH-000995	JURKAT	0.0116411	Other
ACH-000996	HEC251	-0.0644233	Other
ACH-000997	HCT15	-0.104322	Other
ACH-001001	143B	-0.4441	Other
ACH-001016	BECKER	-0.112729	Other
ACH-001020	BT16	-0.233764	Other
ACH-001028	CHLA06ATRT	-0.215526	Other
ACH-001029	CHLA10	-0.157515	Other
ACH-001031	CHLA266	-0.193328	Other
ACH-001033	CHLA57	-0.0428194	Other
ACH-001036	CMK115	0.0290515	Other
ACH-001038	COGE352	-0.206566	Other
ACH-001039	COLO205	-0.221809	Other
ACH-001041	CHL1DM	-0.0590689	Other
ACH-001048	COV504	-0.0524007	Other
ACH-001050	CW9019	-0.0789565	Other
ACH-001053	D425	-0.209531	Other
ACH-001054	D458	-0.494376	Other
ACH-001061	DLD1	0.0392598	Other
ACH-001065	EVSAT	-0.157459	Other
ACH-001067	F5	-0.660357	Other
ACH-001075	NCIH292	-0.0815356	Other
ACH-001081	HCC2998	0.0633981	Other
ACH-001096	JR	-0.499551	Other
ACH-001098	KCIMOH1	0.0489577	Other
ACH-001099	KD	-1.44694	Other
ACH-001107	KP1N	-0.0484554	Other
ACH-001111	L82	-0.570769	Other
ACH-001119	MAC2A	-0.418159	Other
ACH-001126	MOGGUVW	-0.120338	Other
ACH-001128	MON	-0.630896	Other
ACH-001129	MONOMAC1	0.0610283	Other
ACH-001134	MYLA	-0.34777	Other
ACH-001137	NCIH1993	-0.291406	Other
ACH-001145	OC316	-0.289829	Other
ACH-001151	OVCAR5	-0.160189	Other
ACH-001163	CCLFPEDS0001T	-0.16355	Other
ACH-001164	CCLFPEDS0003T	-0.121441	Other
ACH-001172	U251MGDM	-0.167957	Other
ACH-001183	RT11284	-0.7438	Other
ACH-001184	SCMCRM2	-0.399155	Other
ACH-001188	SHSY5Y	-0.318461	Other
ACH-001190	SKMEL2	0.0430881	Other
ACH-001192	SKNEP1	0.0698811	Other
ACH-001193	SKPNDW	-0.0522099	Other
ACH-001194	SKRC31	-0.180943	Other
ACH-001196	SMSCTR	0.504153	Other
ACH-001197	SMZ1	-0.46917	Other
ACH-001205	TC32	-0.319313	Other
ACH-001211	TTC549	-0.446966	Other
ACH-001227	UPCISCC090	-0.0513068	Other
ACH-001228	UPCISCC152	-0.062584	Other
ACH-001229	UPCISCC154	-0.158843	Other
ACH-001232	UW228	-0.313867	Other
ACH-001233	VMRCLCD	-0.115587	Other
ACH-001239	WM2664	-0.130448	Other
ACH-001270	127399	-0.179041	Other
ACH-001274	SW982	-0.344681	Other
ACH-001275	OSA1777	-0.147097	Other
ACH-001277	YAMATO	0.13874	Other
ACH-001278	BIN67	-0.120214	Other
ACH-001279	SCCOHT1	-0.536187	Other
ACH-001280	SCS214	-0.645144	Other
ACH-001283	TC106	0.0110073	Other
ACH-001289	COGAR359	-0.281141	Other
ACH-001295	Y79	-0.619275	Other
ACH-001300	CHLA15	0.0106822	Other
ACH-001301	COGN278	-0.319303	Other
ACH-001302	COGN305	0.00392063	Other
ACH-001303	NB1643	0.278763	Other
ACH-001306	8305C	-0.160147	Other
ACH-001307	8505C	-0.191414	Other
ACH-001310	HA1E	-0.0150967	Other
ACH-001318	PLCPRF5	-0.139384	Other
ACH-001322	CME1	0.0524731	Other
ACH-001328	A431	-0.110227	Other
ACH-001329	ANGMCSS	-0.0974603	Other
ACH-001331	BICR10	-0.329263	Other
ACH-001332	BICR78	-0.145447	Other
ACH-001333	C33A	-0.123524	Other
ACH-001334	C4I	-0.175042	Other
ACH-001335	C4II	-0.220157	Other
ACH-001336	CASKI	-0.29901	Other
ACH-001338	CHP134	0.000586206	Other
ACH-001340	COV413A	-0.0555372	Other
ACH-001341	DOTC24510	-0.114473	Other
ACH-001344	GIMEN	-0.502419	Other
ACH-001345	GP5D	-0.191251	Other
ACH-001346	H103	-0.279367	Other
ACH-001347	H157	-0.0607469	Other
ACH-001353	JOPACA1	-0.18974	Other
ACH-001354	LAN2	-0.605008	Other
ACH-001356	MB1	-0.390496	Other
ACH-001360	MS751	-0.102964	Other
ACH-001366	NGP	0.0955724	Other
ACH-001367	NMB	-0.113859	Other
ACH-001368	OACM51	-0.214432	Other
ACH-001370	OCIP5X	-0.16081	Other
ACH-001374	PA1	-0.389683	Other
ACH-001375	PACADD119	-0.314536	Other
ACH-001377	PACADD137	-0.286583	Other
ACH-001379	PACADD161	-0.133934	Other
ACH-001380	PACADD165	-0.100211	Other
ACH-001382	PACADD188	-0.417453	Other
ACH-001385	RPMI2650	-0.179832	Other
ACH-001386	SCLC22H	-0.287399	Other
ACH-001388	SUM102PT	-0.173382	Other
ACH-001389	SUM1315MO2	-0.802601	Other
ACH-001390	SUM149PT	-0.961513	Other
ACH-001391	SUM159PT	0.182476	Other
ACH-001392	SUM185PE	-0.300639	Other
ACH-001393	SUM190PT	-0.557975	Other
ACH-001394	SUM229PE	-0.246858	Other
ACH-001396	SUM52PE	-0.248917	Other
ACH-001398	SW156	-0.350678	Other
ACH-001399	SW626	-0.178317	Other
ACH-001400	SW954	-0.494533	Other
ACH-001401	SW13	0.0580239	Other
ACH-001402	SW756	-0.202554	Other
ACH-001403	TO14	-0.0612044	Other
ACH-001407	UMUC13	-0.180041	Other
ACH-001408	UMUC14	-0.930718	Other
ACH-001409	UMUC16	-0.408387	Other
ACH-001411	UMUC5	-0.389055	Other
ACH-001412	UMUC10	-0.203397	Other
ACH-001413	UMUC11	0.152127	Other
ACH-001414	UMUC6	-0.47014	Other
ACH-001415	UMUC7	-0.264048	Other
ACH-001416	UMUC9	-0.153019	Other
ACH-001418	UWB1289	-0.807875	Other
ACH-001419	VP229	-0.766104	Other
ACH-001421	WERIRB1	-0.265812	Other
ACH-001422	WPE1NA22	-0.123679	Other
ACH-001430	TC138	-0.34336	Other
ACH-001431	TC205	-0.0424605	Other
ACH-001433	CCLFPEDS0008T	-0.0201482	Other
ACH-001436	1411H	0.0247702	Other
ACH-001442	A388	-0.263456	Other
ACH-001443	ASH3	-0.220347	Other
ACH-001450	BLUE1	-0.201104	Other
ACH-001451	BOKU	-0.0218605	Other
ACH-001453	BPH1	-0.375581	Other
ACH-001454	C10	0.247314	Other
ACH-001458	C75	0.0800505	Other
ACH-001459	C80	0.139961	Other
ACH-001460	C84	-0.0802795	Other
ACH-001461	C99	0.106074	Other
ACH-001484	CI	-0.451253	Other
ACH-001494	EGI1	-0.0939368	Other
ACH-001495	EMTOKA	0.0574666	Other
ACH-001496	ESO26	-0.111954	Other
ACH-001497	ESO51	-0.307004	Other
ACH-001498	FARAGE	-0.330222	Other
ACH-001500	FLO1	-0.0438246	Other
ACH-001502	GCT27	0.27283	Other
ACH-001508	H314	0.0586489	Other
ACH-001509	H357	-0.13215	Other
ACH-001510	H376	-0.240343	Other
ACH-001511	H413	-0.25851	Other
ACH-001513	HCA1	-0.181766	Other
ACH-001515	HCS2	-0.134305	Other
ACH-001517	HEC1	-0.0923817	Other
ACH-001518	HEC116	-0.163973	Other
ACH-001520	HG3	-0.250754	Other
ACH-001521	HKA1	-0.117733	Other
ACH-001522	HMY1	-0.0728942	Other
ACH-001523	HSC1	-0.42563	Other
ACH-001524	HSC5	-0.210728	Other
ACH-001525	HT3	-0.343671	Other
ACH-001528	IHH4	-0.200915	Other
ACH-001529	JAR	-0.209636	Other
ACH-001530	JEG3	0.0446041	Other
ACH-001532	JMURTK2	-0.650627	Other
ACH-001533	KARPAS1718	-0.0421039	Other
ACH-001536	KKU100	-0.150877	Other
ACH-001538	KKU213	0.097259	Other
ACH-001539	KML1	-0.223119	Other
ACH-001542	KON	-0.265434	Other
ACH-001543	KOSC2	-0.402215	Other
ACH-001544	KYAE1	0.0761146	Other
ACH-001547	LO68	-0.420791	Other
ACH-001548	LS	0.030395	Other
ACH-001549	LU135	-0.121634	Other
ACH-001550	MCC13	-0.259424	Other
ACH-001551	MCC142	-0.346207	Other
ACH-001552	MCC26	-0.120499	Other
ACH-001554	MEL202	-0.196621	Other
ACH-001555	MERO14	-0.272442	Other
ACH-001556	MERO25	-0.363864	Other
ACH-001557	MERO41	0.0249715	Other
ACH-001558	MERO48A	-0.34068	Other
ACH-001559	MERO82	-0.274904	Other
ACH-001560	MERO83	-0.443602	Other
ACH-001562	MERO95	-0.120385	Other
ACH-001563	MM127	-0.30664	Other
ACH-001566	MM370	-0.351367	Other
ACH-001567	MM383	-0.178871	Other
ACH-001568	MM386	-0.185934	Other
ACH-001570	MM426	-0.270325	Other
ACH-001574	MOLM14	-0.670814	Other
ACH-001577	MUTZ8	-0.531632	Other
ACH-001578	NCCIT	-0.286756	Other
ACH-001603	NH12	-0.14299	Other
ACH-001605	NO10	-0.149021	Other
ACH-001606	NO11	-0.244567	Other
ACH-001607	NOZ	-0.0429045	Other
ACH-001608	NP2	-0.17212	Other
ACH-001609	NP3	-0.0199912	Other
ACH-001611	NP8	-0.0427864	Other
ACH-001613	OCIAML4	-0.452797	Other
ACH-001616	OCILY18	-0.0107106	Other
ACH-001618	OCIM2	-0.176896	Other
ACH-001619	OCUG1	0.0638412	Other
ACH-001622	ONDA7	-0.0517977	Other
ACH-001623	ONDA8	-0.647403	Other
ACH-001624	ONDA9	-0.221947	Other
ACH-001625	OSC19	-0.201799	Other
ACH-001626	OSC20	-0.290362	Other
ACH-001627	P4E6	-0.494318	Other
ACH-001628	PEA1	-0.0116882	Other
ACH-001630	PEO1	-0.160153	Other
ACH-001632	PEO4	-0.262106	Other
ACH-001634	PGA1	-0.216668	Other
ACH-001639	ROS50	-0.0442003	Other
ACH-001641	SAT	-0.119245	Other
ACH-001642	SCC3	0.0881043	Other
ACH-001643	SCCH196	-0.654661	Other
ACH-001645	SEKI	-0.205989	Other
ACH-001647	SHI1	-0.624291	Other
ACH-001648	SHMAC4	-0.365921	Other
ACH-001649	SHMAC5	-0.483209	Other
ACH-001650	SISO	-0.283914	Other
ACH-001651	SKGI	0.0162777	Other
ACH-001652	SKGII	-0.12249	Other
ACH-001653	SKGT2	-0.250137	Other
ACH-001654	SKGT4	-0.221101	Other
ACH-001655	SKN	-0.295172	Other
ACH-001656	SKNO1	-0.370653	Other
ACH-001662	SNU2372	-0.525639	Other
ACH-001664	SNU638	-0.0748296	Other
ACH-001668	SUSA	-0.180681	Other
ACH-001669	TANOUE	-0.284216	Other
ACH-001670	TASK1	-0.426297	Other
ACH-001673	TFK1	-0.148363	Other
ACH-001674	TGW	-0.212629	Other
ACH-001675	TR146	-0.0895236	Other
ACH-001676	TY82	-0.188045	Other
ACH-001677	U2904	-0.21259	Other
ACH-001683	UACC3133	-0.120867	Other
ACH-001685	UHO1	-0.135918	Other
ACH-001687	UMRC3	-0.404768	Other
ACH-001688	UMRC7	-0.294942	Other
ACH-001690	UPCISCC026	-0.354951	Other
ACH-001691	UPCISCC029A	-0.138186	Other
ACH-001692	UPCISCC040	-0.26563	Other
ACH-001694	UPCISCC074	-0.166289	Other
ACH-001695	UPCISCC099	-0.247173	Other
ACH-001696	UPCISCC111	-0.392183	Other
ACH-001698	UPCISCC116	-0.302248	Other
ACH-001699	UPCISCC131	-0.640103	Other
ACH-001701	UPCISCC200	-0.429841	Other
ACH-001702	VAESBJ	-0.290941	Other
ACH-001707	WAOSEL	-0.413918	Other
ACH-001709	WSUNHL	-0.326906	Other
ACH-001711	PFSK1	0.028076	Other
ACH-001719	OCIC4P	0.0521333	Other
ACH-001735	SEMK2	-0.556416	Other
ACH-001736	HB1119	-0.619805	Other
ACH-001737	CTV1DM	-0.291984	Other
ACH-001740	RH28	-0.744662	Other
ACH-001745	RHJT	-1.07124	Other
ACH-001750	TTC442	-0.406941	Other
ACH-001765	RH4	-0.523888	Other
ACH-001786	SNU1544	0.0410434	Other
ACH-001791	LPS6	-0.366044	Other
ACH-001793	LPS27	-0.276686	Other
ACH-001794	93T449	-0.241858	Other
ACH-001795	94T778	-0.373086	Other
ACH-001796	95T1000	-0.141932	Other
ACH-001799	LPS141	-0.209003	Other
ACH-001802	LPS853	-0.399609	Other
ACH-001804	LPS510	-0.268092	Other
ACH-001814	OS252	-0.369342	Other
ACH-001819	MFM223	-0.216952	Other
ACH-001820	COLO824	-0.295267	Other
ACH-001834	ICC10	-0.22802	Other
ACH-001835	ICC106	-0.200745	Other
ACH-001836	ICC108	-0.0421984	Other
ACH-001838	ICC12	-0.278124	Other
ACH-001839	ICC137	-0.265217	Other
ACH-001841	ICC15	-0.0763517	Other
ACH-001842	ICC2	-0.244758	Other
ACH-001843	ICC3	-0.337141	Other
ACH-001844	ICC4	-0.330001	Other
ACH-001848	ICC8	-0.317945	Other
ACH-001849	ICC9	-0.116699	Other
ACH-001850	G415	-0.141283	Other
ACH-001852	HKGZCC	-0.270481	Other
ACH-001853	KMCH1	0.0274349	Other
ACH-001856	RBE	-0.202268	Other
ACH-001857	SG231	-0.257091	Other
ACH-001858	SSP25	-0.237319	Other
ACH-001861	TGBC1TKB	-0.218742	Other
ACH-001862	TGBC52TKB	-0.0663064	Other
ACH-001863	TKKK	-0.139971	Other
ACH-001864	YSCCC	-0.108139	Other
ACH-001959	CCLP1	-0.00211241	Other
ACH-001960	CCSW1	-0.165064	Other
ACH-001961	GB2	-0.209367	Other
ACH-001970	MM253	0.0241279	Other
ACH-001972	MM473	-0.461869	Other
ACH-001973	MM485	-0.217737	Other
ACH-001975	MM576	-0.480651	Other
ACH-001977	NO36	-0.342393	Other
ACH-001982	NZM3	-0.303816	Other
ACH-001986	NZM42	-0.549422	Other
ACH-001990	NZM7	-0.398659	Other
ACH-001991	NZOV9	-0.288992	Other
ACH-001992	ONE58	-0.24196	Other
ACH-001993	NALM16	-0.179567	Other
ACH-001997	ECC2	-0.119441	Other
ACH-001999	9505BIK	-0.113441	Other
ACH-002001	A375SKINCJ1	-0.318111	Other
ACH-002002	A375SKINCJ2	-0.18353	Other
ACH-002003	A375SKINCJ3	-0.170105	Other
ACH-002004	UACC62SKINCJ1	-0.59588	Other
ACH-002005	SKMEL19	-0.340717	Other
ACH-002014	MEL270	-0.296259	Other
ACH-002015	MEL285	-0.257138	Other
ACH-002016	MEL290	-0.307666	Other
ACH-002018	OMM25	-0.23239	Other
ACH-002019	HOKUG	-0.126611	Other
ACH-002020	SKGIIIA	-0.227816	Other
ACH-002021	T3M3	-0.222322	Other
ACH-002023	TGBC18TKB	-0.265271	Other
ACH-002024	ECC4	-0.0999621	Other
ACH-002025	TT1TKB	-0.110794	Other
ACH-002026	HHUA	-0.374768	Other
ACH-002027	HOUAI	-0.495636	Other
ACH-002029	SAS	-0.1753	Other
ACH-002030	SA3	0.0495424	Other
ACH-002033	HMMME	-0.184614	Other
ACH-002035	LCAM1	-0.240544	Other
ACH-002039	PK8	0.247131	Other
ACH-002040	HMVII	-0.00949317	Other
ACH-002041	HOTHC	-0.277542	Other
ACH-002042	T3M5	-0.15916	Other
ACH-002043	CA922	-0.519434	Other
ACH-002044	HSQ89	-0.316688	Other
ACH-002045	HO1U1	-0.21361	Other
ACH-002046	HTMMT	-0.27345	Other
ACH-002048	RMSYM	-0.34592	Other
ACH-002051	LU134A	-0.15708	Other
ACH-002052	LU139	-0.157448	Other
ACH-002055	TL1	-0.474751	Other
ACH-002059	P30OHK	-0.310268	Other
ACH-002061	P2URK562	-0.191766	Other
ACH-002062	SLVL	-0.390622	Other
ACH-002066	HSSCH2	-0.563438	Other
ACH-002067	NOS1	-0.807575	Other
ACH-002069	HSOS1	-0.326859	Other
ACH-002070	HKBMM	-0.339262	Other
ACH-002077	LU165	-0.00464281	Other
ACH-002080	TN2	-0.059739	Other
ACH-002083	NB69	-0.38466	Other
ACH-002084	MMAC	-0.237913	Other
ACH-002105	ES4	-0.356661	Other
ACH-002106	ES5	-0.745608	Other
ACH-002109	ES8	0.090944	Other
ACH-002110	EW1	-0.093112	Other
ACH-002114	EW16	-0.443037	Other
ACH-002116	EW22	-0.0774265	Other
ACH-002119	EW7	-0.723822	Other
ACH-002140	HEY	-0.271887	Other
ACH-002141	HSC39	-0.210042	Other
ACH-002143	ISTMEL1	0.0316305	Other
ACH-002150	LB1047RCC	-0.138132	Other
ACH-002156	LC1SQ	-0.112029	Other
ACH-002160	MCIXC	-0.143286	Other
ACH-002161	MKN28	-0.248292	Other
ACH-002179	OCUBM	-0.158525	Other
ACH-002181	OVCA420	-0.0979167	Other
ACH-002183	OVMIU	-0.0481024	Other
ACH-002186	PL4	-0.160553	Other
ACH-002189	RCCFG2	-0.241233	Other
ACH-002198	SCH	-0.203455	Other
ACH-002202	TMK1	-0.128544	Other
ACH-002204	UCH2	-0.107862	Other
ACH-002210	ARH77	-0.068042	Other
ACH-002212	BB30HNC	-0.26369	Other
ACH-002214	BC1	-0.392398	Other
ACH-002215	BC3	-0.395868	Other
ACH-002228	D423MG	-0.0417482	Other
ACH-002229	D502MG	-0.166528	Other
ACH-002230	D542MG	-0.254692	Other
ACH-002233	DIFI	-0.0822207	Other
ACH-002234	DOK	0.0299608	Other
ACH-002239	H3118	-0.404994	Other
ACH-002243	HCE4	0.00065407	Other
ACH-002247	IM9	-0.351237	Other
ACH-002249	JHU011	-0.169165	Other
ACH-002250	JHU022	-0.30457	Other
ACH-002251	JHU029	-0.29868	Other
ACH-002257	KINGS1	-0.237561	Other
ACH-002261	KPNYS	-0.308919	Other
ACH-002263	KYSE220	-0.27895	Other
ACH-002265	LB771HNC	-0.189875	Other
ACH-002269	LNZTA3WT4	-0.222228	Other
ACH-002278	NB10	-0.219271	Other
ACH-002280	NB13	-0.276116	Other
ACH-002282	NB17	-0.154295	Other
ACH-002283	NB5	-0.248732	Other
ACH-002284	NB6	-0.133497	Other
ACH-002285	NB7	-0.278759	Other
ACH-002291	NTERA2CLD1	-1.15586	Other
ACH-002294	PCI15A	-0.292892	Other
ACH-002295	PCI30	-0.180148	Other
ACH-002296	PCI38	-0.33313	Other
ACH-002297	PCI4B	-0.302099	Other
ACH-002298	PCI6A	-0.469877	Other
ACH-002304	SKMG1	-0.324459	Other
ACH-002305	SKN3	-0.193834	Other
ACH-002399	21NT	-0.220455	Other
ACH-002400	21MT1	-0.259998	Other
ACH-002401	21MT2	-0.333279	Other
ACH-002446	CCLFUPGI0005T	-0.159463	Other
ACH-002458	HT144SKINFV1	-0.111932	Other
ACH-002460	HT144SKINFV2	0.0189866	Other
ACH-002461	RVH421SKINFV1	-0.0670653	Other
ACH-002462	RPE1SS48	-0.67315	Other
ACH-002463	RPE1SS77	-0.579272	Other
ACH-002464	RPE1SS6	-0.485403	Other
ACH-002465	RPE1SS119	-1.00213	Other
ACH-002467	RPE1SS51	-0.778033	Other
ACH-002470	OS186	0.0356458	Other
ACH-002471	OS052	-0.719609	Other
ACH-002475	HAP1	-0.518426	Other
ACH-002478	BC2	-0.673478	Other
ACH-002485	MAVER1	-0.209257	Other
ACH-002486	MESOV	-0.11851	Other
ACH-002490	NCIH1882	-0.203894	Other
ACH-002499	UACC3199	0.000960284	Other
ACH-002500	Z138	-0.512139	Other
ACH-002508	WM3211	-0.100378	Other
ACH-002510	M040416	-0.482985	Other
ACH-002511	M140325	-0.15878	Other
ACH-002512	MM160113	-0.539467	Other
ACH-002522	SNU2292	-0.192172	Other
ACH-002523	SNU739	-0.162142	Other
ACH-002524	SNU251	-0.534979	Other
ACH-002526	SNU1327	-0.287732	Other
ACH-002528	SNU267	-0.205105	Other
ACH-002530	SNU977	-0.206616	Other
ACH-002531	SNU2535	-0.223655	Other
ACH-002533	SNU482	-0.122043	Other
ACH-002535	SNU254	-0.0404993	Other
ACH-002538	SNU1235	-0.106362	Other
ACH-002544	SNU1750	-0.000318761	Other
ACH-002647	CCC5	-0.513604	Other
ACH-002650	ETCC016	-0.337662	Other
ACH-002654	JVE015	-0.417697	Other
ACH-002659	JVE127	-0.0964994	Other
ACH-002660	JVE187	0.153805	Other
ACH-002662	JVE207	-0.0734888	Other
ACH-002664	JVE253	0.0274154	Other
ACH-002669	KP363T	-0.19482	Other
ACH-002672	MAPACHS77	-0.17461	Other
ACH-002677	U2946	-0.426604	Other
ACH-002678	WILL1	-0.431027	Other
ACH-002680	170MGBA	-0.0351834	Other
ACH-002681	538MGBA	-0.270309	Other
ACH-002687	WM3772F	-0.591745	Other
ACH-002690	OS526	-0.44924	Other
ACH-002693	S462	-0.0313485	Other
ACH-002705	IS076P	-0.136188	Other
ACH-002706	IS076A	-0.285883	Other
ACH-002709	CMS	0.124761	Other
ACH-002710	MPNST724	-0.0544187	Other
ACH-002711	UMHACC2A	-0.00299001	Other
ACH-002778	NCCOS1X2C1	-0.388138	Other
ACH-002780	NCCES1C1	-0.0243732	Other
ACH-002782	NCCUPS1C1	-0.291176	Other
ACH-002784	NCCUPS2C1	-0.136584	Other
ACH-002785	NCCLMS1C1	-0.373962	Other
ACH-002792	NCCCCS1BC1	-0.246386	Other
ACH-002799	NCCMPNST1C1	-0.696814	Other
ACH-002800	NCCMPNST2C1	-0.264484	Other
ACH-002834	OS384	-0.263873	Other
ACH-002847	YUHOIN	-0.189418	Other
ACH-002925	UPMM3	-0.437168	Other
ACH-002926	UPMD1	-0.514562	Other
ACH-002928	MM100511	0.0368017	Other
ACH-003012	A549CRAFKD	0.0263574	Other
ACH-003177	NRHUPS1	-0.540873	Other
ACH-003180	NRHUPS2	-0.98098	Other

## Sheet: Supp. Dataset 7 ATR
model	Cell Line Name	ATR Gene Effect (Chronos) CRISPR (DepMap Public 24Q4+Score, Chronos)	Cell line
ACH-000082	G292CLONEA141B1	-1.8194	ALT
ACH-000133	HS729	-1.45978	ALT
ACH-000341	SKNFI	-2.47831	ALT
ACH-000364	U2OS	-1.24471	ALT
ACH-000410	SAOS2	-1.50572	ALT
ACH-000592	TM31	-1.55463	ALT
ACH-001481	CHLA90	-1.5419	ALT
ACH-001526	HUO9	-1.89032	ALT
ACH-001610	NP5	-1.28841	ALT
ACH-001715	CAL72	-1.90239	ALT
ACH-002806	TB096	-1.89654	ALT
ACH-002922	SKNMM	-1.4919	ALT
ACH-000001	NIHOVCAR3	-0.443971	Other
ACH-000004	HEL	-1.42177	Other
ACH-000005	HEL9217	-1.48577	Other
ACH-000007	LS513	-1.3305	Other
ACH-000009	C2BBE1	-1.06978	Other
ACH-000011	253J	-1.58702	Other
ACH-000012	HCC827	-1.41101	Other
ACH-000013	ONCODG1	-1.43502	Other
ACH-000014	HS294T	-1.13884	Other
ACH-000015	NCIH1581	-1.23125	Other
ACH-000017	SKBR3	-1.30877	Other
ACH-000018	T24	-1.30368	Other
ACH-000019	MCF7	-1.51404	Other
ACH-000021	NCIH1693	-1.29765	Other
ACH-000022	PATU8988S	-1.43461	Other
ACH-000023	PATU8988T	-0.862017	Other
ACH-000024	OPM2	-1.45864	Other
ACH-000025	CH157MN	-1.3851	Other
ACH-000026	253JBV	-1.50367	Other
ACH-000028	KPL1	-1.17879	Other
ACH-000029	HCC827GR5	-1.59908	Other
ACH-000030	PC14	-1.36365	Other
ACH-000035	NCIH1650	-1.51802	Other
ACH-000036	U343	-1.40016	Other
ACH-000037	S117	-0.627986	Other
ACH-000039	SKNMC	-1.53007	Other
ACH-000040	U118MG	-1.04638	Other
ACH-000041	RDES	-1.16716	Other
ACH-000042	PANC0203	-1.13635	Other
ACH-000045	MV411	-1.05448	Other
ACH-000047	GCIY	-1.6341	Other
ACH-000048	TOV112D	-1.18612	Other
ACH-000052	A673	-1.46464	Other
ACH-000053	KARPAS299	-1.56009	Other
ACH-000054	HT1080	-1.2287	Other
ACH-000055	D283MED	-2.01259	Other
ACH-000060	PANC1005	-1.44337	Other
ACH-000067	HS683	-1.48565	Other
ACH-000070	697	-1.03894	Other
ACH-000074	KU812	-1.72517	Other
ACH-000075	U87MG	-1.3877	Other
ACH-000076	NCO2	-1.20102	Other
ACH-000077	MJ	-1.23688	Other
ACH-000078	MHHNB11	-1.07665	Other
ACH-000085	T3M4	-1.19818	Other
ACH-000086	ACCMESO1	-1.44602	Other
ACH-000087	SKES1	-1.20111	Other
ACH-000090	PC3	-1.60823	Other
ACH-000092	NCIH2452	-1.11974	Other
ACH-000093	PANC0504	-1.06269	Other
ACH-000094	HPAFII	-1.5181	Other
ACH-000095	D341Med	-1.42038	Other
ACH-000096	G401	-0.938988	Other
ACH-000097	ZR751	-1.33309	Other
ACH-000098	GAMG	-1.30023	Other
ACH-000099	SIMA	-1.15948	Other
ACH-000100	RH41	-1.37723	Other
ACH-000101	KE37	-1.59799	Other
ACH-000103	CAOV4	-1.69786	Other
ACH-000106	JVM2	-1.43536	Other
ACH-000108	KP3	-1.32758	Other
ACH-000111	HCC1187	-1.60778	Other
ACH-000113	OCIAML2	-1.69999	Other
ACH-000114	SU8686	-1.51179	Other
ACH-000115	VCAP	-1.11935	Other
ACH-000116	OAW28	-1.50134	Other
ACH-000118	HUPT3	-1.55528	Other
ACH-000120	CHP212	-1.4777	Other
ACH-000123	COV434	-1.46306	Other
ACH-000124	OCILY19	-1.35696	Other
ACH-000127	SLR20	-1.2919	Other
ACH-000128	LN319	-1.34261	Other
ACH-000132	JHOS2	-1.62589	Other
ACH-000137	8MGBA	-1.52812	Other
ACH-000138	CFPAC1	-1.44897	Other
ACH-000139	PANC0327	-1.74295	Other
ACH-000141	SNU308	-1.30061	Other
ACH-000142	CAL29	-1.26548	Other
ACH-000143	HCC2429	-1.48511	Other
ACH-000144	RERFGC1B	-0.557184	Other
ACH-000145	SKLMS1	-0.992439	Other
ACH-000146	THP1	-1.38397	Other
ACH-000147	T47D	-1.10644	Other
ACH-000148	HS578T	-1.47738	Other
ACH-000149	SKNSH	-1.42015	Other
ACH-000151	JM1	-1.38133	Other
ACH-000152	M059K	-1.27739	Other
ACH-000153	NCIH2052	-1.34458	Other
ACH-000155	SW1990	-1.87027	Other
ACH-000159	OSRC2	-1.59743	Other
ACH-000160	BT12	-1.35647	Other
ACH-000161	CORL105	-1.48288	Other
ACH-000163	SW579	-1.16373	Other
ACH-000164	PANC1	-1.17929	Other
ACH-000167	KE97	-1.03755	Other
ACH-000168	NOMO1	-1.25689	Other
ACH-000169	RD	-1.45537	Other
ACH-000172	TM87	-1.23638	Other
ACH-000174	CAL62	-1.26024	Other
ACH-000176	LOUNH91	-1.11122	Other
ACH-000178	HS766T	-1.21193	Other
ACH-000181	SCC9	-1.58834	Other
ACH-000182	SNU869	-1.57922	Other
ACH-000183	L363	-1.11029	Other
ACH-000187	CORL311	-1.47248	Other
ACH-000188	SCC25	-1.24714	Other
ACH-000189	RCC10RGB	-1.0545	Other
ACH-000190	HDMYZ	-1.41971	Other
ACH-000191	BHT101	-1.4409	Other
ACH-000192	MFE280	0.150075	Other
ACH-000195	SET2	-1.29022	Other
ACH-000198	EOL1	-1.43834	Other
ACH-000200	NMCG1	-1.44913	Other
ACH-000202	COLO320	-1.3674	Other
ACH-000203	NH6	-1.57808	Other
ACH-000204	LP1	-1.11469	Other
ACH-000206	C8166	-1.31866	Other
ACH-000207	DETROIT562	-1.59439	Other
ACH-000208	U178	-1.01483	Other
ACH-000209	SNU1079	-0.976363	Other
ACH-000210	CADOES1	-1.28886	Other
ACH-000211	DAOY	-1.46008	Other
ACH-000212	CAL120	-1.58109	Other
ACH-000213	HUPT4	-0.910541	Other
ACH-000215	LN382	-1.36756	Other
ACH-000216	JHESOAD1	-1.61252	Other
ACH-000217	JHH6	-1.07095	Other
ACH-000219	A375	-1.47298	Other
ACH-000221	SNU398	-1.48503	Other
ACH-000222	ASPC1	-1.68191	Other
ACH-000223	HCC1937	-2.10056	Other
ACH-000226	SUPM2	-0.894883	Other
ACH-000227	KPNYN	-2.01415	Other
ACH-000228	BICR31	-1.58301	Other
ACH-000231	KALS1	-1.2908	Other
ACH-000232	U251MG	-1.32134	Other
ACH-000233	DEL	-1.48474	Other
ACH-000234	CAKI2	-1.34713	Other
ACH-000235	PANC0403	-1.53778	Other
ACH-000237	JHOM1	-1.3031	Other
ACH-000238	SCC4	-1.13511	Other
ACH-000239	HUG1N	-1.4758	Other
ACH-000242	RT4	-1.08858	Other
ACH-000243	DANG	-1.39389	Other
ACH-000244	DKMG	-0.74351	Other
ACH-000246	SLR23	-1.55533	Other
ACH-000247	OCUM1	-1.58596	Other
ACH-000248	AU565	-1.18346	Other
ACH-000249	CL11	-1.26326	Other
ACH-000250	KMRC20	-1.31853	Other
ACH-000251	NCIH2887	-1.1332	Other
ACH-000252	LS1034	-1.79751	Other
ACH-000253	COLO201	-1.41714	Other
ACH-000255	LMSU	-1.24849	Other
ACH-000256	COV318	-1.2423	Other
ACH-000257	CORL279	-1.22474	Other
ACH-000258	DU4475	-1.42882	Other
ACH-000259	KELLY	-1.26386	Other
ACH-000260	SKNAS	-1.59877	Other
ACH-000261	RERFLCAI	-1.33368	Other
ACH-000262	UOK101	-1.33358	Other
ACH-000263	KASUMI1	-1.11029	Other
ACH-000264	CALU6	-1.24521	Other
ACH-000265	KP4	-1.06633	Other
ACH-000266	SNU213	-1.46198	Other
ACH-000268	SNU245	-1.5386	Other
ACH-000269	AM38	-1.55262	Other
ACH-000271	SUDHL10	-0.728352	Other
ACH-000272	SLR24	-1.15166	Other
ACH-000273	SF539	-1.44568	Other
ACH-000274	HS852T	-1.1506	Other
ACH-000276	HCC38	-2.08701	Other
ACH-000277	HCC1419	-1.16695	Other
ACH-000278	COV362	-1.14138	Other
ACH-000279	EWS502	-1.29207	Other
ACH-000280	SNU840	-0.916116	Other
ACH-000281	KP2	-0.994039	Other
ACH-000286	SNU1033	-1.23394	Other
ACH-000288	BT549	-1.33414	Other
ACH-000290	NCIH209	-1.39809	Other
ACH-000291	OV90	-1.74291	Other
ACH-000292	NCIH841	-1.36795	Other
ACH-000293	KLE	-0.999206	Other
ACH-000294	NB4	-1.27708	Other
ACH-000295	EM2	-1.54231	Other
ACH-000296	OUMS23	-1.35704	Other
ACH-000302	SNU1077	-1.46223	Other
ACH-000303	SNU5	-1.43986	Other
ACH-000304	WM115	-2.05509	Other
ACH-000305	ECGI10	-1.42791	Other
ACH-000307	PK1	-1.31752	Other
ACH-000308	EFO21	-1.36101	Other
ACH-000310	IMR32	-1.34457	Other
ACH-000311	NCIH2122	-1.69015	Other
ACH-000312	SKNBE2	-1.19189	Other
ACH-000313	KMRC3	-1.52308	Other
ACH-000315	KARPAS422	-0.971135	Other
ACH-000316	SNU886	-1.23666	Other
ACH-000317	TUHR14TKB	-1.41503	Other
ACH-000318	TE10	-1.83556	Other
ACH-000319	MPP89	-1.32906	Other
ACH-000320	PSN1	-1.30773	Other
ACH-000322	HT144	-1.32104	Other
ACH-000323	42MGBA	-1.4181	Other
ACH-000324	JHOC5	-1.46244	Other
ACH-000325	SNU620	-1.8879	Other
ACH-000326	JURLMK1	-1.52849	Other
ACH-000329	CCFSTTG1	-1.37991	Other
ACH-000330	EFM19	-1.05998	Other
ACH-000331	ISTMES2	-1.28795	Other
ACH-000332	YAPC	-1.21281	Other
ACH-000334	DB	-0.935666	Other
ACH-000335	MSTO211H	-1.0351	Other
ACH-000336	OCIAML3	-0.991394	Other
ACH-000337	NCIH3122	-1.32203	Other
ACH-000338	SR786	-1.01382	Other
ACH-000339	HCC461	-1.47776	Other
ACH-000343	NCIH522	-1.11087	Other
ACH-000344	SNU668	-1.34384	Other
ACH-000345	KPNRTBM1	-1.64099	Other
ACH-000346	JVM3	-1.0336	Other
ACH-000348	RPMI7951	-1.39107	Other
ACH-000350	COLO678	-0.510767	Other
ACH-000352	HCC1428	-1.43539	Other
ACH-000354	CAPAN1	-1.81931	Other
ACH-000355	NCIH82	-1.39112	Other
ACH-000356	MKN45	-1.74242	Other
ACH-000359	MG63	-1.42511	Other
ACH-000361	SKHEP1	-1.18593	Other
ACH-000362	MOLM13	-1.22298	Other
ACH-000363	SKMM2	-1.51956	Other
ACH-000365	SUDHL4	-1.15193	Other
ACH-000366	SKNDZ	-1.19078	Other
ACH-000367	NCIH226	0.21527743187005433	Other
ACH-000368	SNU1105	-1.1599	Other
ACH-000370	SNU626	-0.543451	Other
ACH-000371	RL	-1.21628	Other
ACH-000373	SKM1	-1.63903	Other
ACH-000374	HCC1143	-1.52471	Other
ACH-000375	G402	-1.33875	Other
ACH-000376	SF295	-1.72621	Other
ACH-000377	SNU478	-1.02359	Other
ACH-000378	NCIH647	-1.88077	Other
ACH-000381	T84	-0.980089	Other
ACH-000383	OE33	-1.27558	Other
ACH-000385	SKRC52	-0.999399	Other
ACH-000387	TF1	-1.35182	Other
ACH-000389	H4	-1.17576	Other
ACH-000390	LUDLU1	-1.13094	Other
ACH-000391	MHHES1	-1.44476	Other
ACH-000393	HLF	-1.29623	Other
ACH-000395	NCIH520	-1.23005	Other
ACH-000396	J82	-1.21681	Other
ACH-000397	TEN	-1.35703	Other
ACH-000398	RI1	-1.24426	Other
ACH-000401	COLO800	-1.4431	Other
ACH-000402	BL70	-1.00754	Other
ACH-000403	NCIH747	-0.924237	Other
ACH-000404	K029AX	-1.27253	Other
ACH-000405	MEC1	-1.1245	Other
ACH-000406	U937	-1.24304	Other
ACH-000407	SNU685	-1.4767	Other
ACH-000408	TE5	-1.03128	Other
ACH-000411	769P	-1.32788	Other
ACH-000414	NCIH1944	-1.67857	Other
ACH-000415	BICR6	-1.39843	Other
ACH-000416	NCIH838	-1.40472	Other
ACH-000417	PANC0813	-1.74382	Other
ACH-000420	SNU449	-1.20015	Other
ACH-000421	SW837	-1.24755	Other
ACH-000422	SNU475	-1.18422	Other
ACH-000424	TC71	-1.45057	Other
ACH-000425	UACC62	-1.26239	Other
ACH-000426	KMS20	-1.22351	Other
ACH-000427	NCIN87	-1.53288	Other
ACH-000430	TYKNU	-1.78603	Other
ACH-000431	NCIH1694	-1.99462	Other
ACH-000433	CAKI1	-1.22609	Other
ACH-000434	NCIH1915	-0.929946	Other
ACH-000435	EFE184	-1.24575	Other
ACH-000436	OCIMY7	-1.06674	Other
ACH-000437	SW1088	-1.36491	Other
ACH-000438	LU65	-1.17288	Other
ACH-000441	SH4	-1.09673	Other
ACH-000442	RERFLCSQ1	-1.29033	Other
ACH-000444	LU99	-1.48893	Other
ACH-000445	KNS60	-1.29938	Other
ACH-000446	KPNSI9S	-1.46922	Other
ACH-000448	NCIH1666	-1.59378	Other
ACH-000450	MELHO	-1.76082	Other
ACH-000452	TE8	-1.34234	Other
ACH-000454	HCC95	-1.33129	Other
ACH-000455	LN428	-1.33639	Other
ACH-000456	BCPAP	-1.3391	Other
ACH-000458	CJM	-1.28723	Other
ACH-000459	TUHR10TKB	-0.958961	Other
ACH-000460	SNU8	-1.24396	Other
ACH-000461	SNU1196	-1.27869	Other
ACH-000463	NCIH460	-1.19741	Other
ACH-000464	CAS1	-1.62038	Other
ACH-000466	SNU216	-1.17632	Other
ACH-000467	HCC56	-1.47237	Other
ACH-000468	PK45H	-1.42322	Other
ACH-000469	YH13	-1.10142	Other
ACH-000470	SW1463	-0.745299	Other
ACH-000471	LI7	-1.27319	Other
ACH-000472	HSC2	-1.32376	Other
ACH-000473	RT112	-1.05376	Other
ACH-000475	HUH1	-1.72778	Other
ACH-000476	JHH4	-1.1499	Other
ACH-000477	MALME3M	-1.35864	Other
ACH-000478	SNU387	-1.42457	Other
ACH-000479	KNS81	-1.09813	Other
ACH-000480	HUH7	-0.874955	Other
ACH-000481	NCIH2170	-1.51955	Other
ACH-000483	SNU182	-1.64673	Other
ACH-000484	VMRCRCW	-1.4399	Other
ACH-000485	GSU	-1.18577	Other
ACH-000486	KU1919	-1.45615	Other
ACH-000487	F36P	-1.46155	Other
ACH-000488	TE11	-1.39834	Other
ACH-000489	SW1116	-1.17033	Other
ACH-000490	SF767	-1.717	Other
ACH-000491	NCIH716	-0.961292	Other
ACH-000493	SNU423	-1.43566	Other
ACH-000495	TUHR4TKB	-1.73124	Other
ACH-000496	NCIH1792	-1.54203	Other
ACH-000498	KO52	-1.48439	Other
ACH-000499	EW8	-1.32197	Other
ACH-000500	SNU46	-1.28665	Other
ACH-000501	LS123	-0.624619	Other
ACH-000502	TCCPAN2	-1.35453	Other
ACH-000503	BICR16	-1.14232	Other
ACH-000504	SNB75	-1.30846	Other
ACH-000505	RKN	-1.35793	Other
ACH-000507	KE39	-1.37499	Other
ACH-000510	NCIH1299	-1.31754	Other
ACH-000511	CALU1	-1.3735	Other
ACH-000512	INA6	-0.995897	Other
ACH-000514	NCIH1092	-1.18411	Other
ACH-000515	HCC33	-1.23949	Other
ACH-000516	CAL78	-1.69584	Other
ACH-000517	SNU410	-1.17107	Other
ACH-000518	CAL33	-1.58259	Other
ACH-000519	PEER	-1.39298	Other
ACH-000520	59M	-1.37688	Other
ACH-000521	NCIH2030	-1.36857	Other
ACH-000522	UMUC3	-1.13836	Other
ACH-000524	KURAMOCHI	-1.48337	Other
ACH-000525	NCIH2171	-1.57815	Other
ACH-000527	OVISE	-1.33256	Other
ACH-000528	ABC1	-1.41815	Other
ACH-000532	SNU61	-1.36943	Other
ACH-000533	NCIH2004RT	-1.20737	Other
ACH-000535	BXPC3	-1.385	Other
ACH-000537	SNU761	-1.37404	Other
ACH-000541	KMS34	-1.42323	Other
ACH-000542	HEYA8	-1.11938	Other
ACH-000544	OE21	-1.56083	Other
ACH-000545	VMCUB1	-1.43526	Other
ACH-000546	HSC4	-1.2729	Other
ACH-000547	HT1197	-1.46544	Other
ACH-000548	BHY	-1.11812	Other
ACH-000549	SNU1076	-1.10999	Other
ACH-000550	IGR39	-1.18658	Other
ACH-000551	K562	-1.60116	Other
ACH-000552	HT29	-1.77925	Other
ACH-000554	UACC893	-2.36731	Other
ACH-000556	SIHA	-1.13335	Other
ACH-000557	AML193	-1.48285	Other
ACH-000558	A172	-1.32909	Other
ACH-000559	NCIH1836	-1.29544	Other
ACH-000561	TDOTT	-0.307791	Other
ACH-000562	HCC78	-1.24314	Other
ACH-000563	EBC1	-1.22259	Other
ACH-000565	RCM1	-1.0693	Other
ACH-000567	ST486	-1.27388	Other
ACH-000569	ISTMES1	-1.53523	Other
ACH-000570	YKG1	-0.994838	Other
ACH-000571	T98G	-1.38624	Other
ACH-000573	MDAMB436	-0.991119	Other
ACH-000576	KMS27	-1.20804	Other
ACH-000577	JHH2	-1.43124	Other
ACH-000579	UACC257	-1.25504	Other
ACH-000580	C32	-1.42201	Other
ACH-000581	SNU16	-0.78234	Other
ACH-000583	MC116	-1.35503	Other
ACH-000584	JHOS4	-1.65629	Other
ACH-000585	EPLC272H	-1.29521	Other
ACH-000587	NCIH1975	-1.16921	Other
ACH-000588	KMS26	-0.961797	Other
ACH-000589	NCIH1437	-1.54165	Other
ACH-000591	LN235	-1.23641	Other
ACH-000593	BC3C	-1.22836	Other
ACH-000595	LN229	-1.36437	Other
ACH-000596	LCLC97TM1	-1.19715	Other
ACH-000597	TTC709	-1.24246	Other
ACH-000599	PATU8902	-0.45444	Other
ACH-000601	MIAPACA2	-1.35849	Other
ACH-000602	M07E	-1.43065	Other
ACH-000604	KYO1	-1.41855	Other
ACH-000605	TE6	-1.43536	Other
ACH-000606	PECAPJ34CLONEC12	-1.24192	Other
ACH-000607	KYM1	-1.43278	Other
ACH-000608	COV644	-0.84531	Other
ACH-000609	SF126	-2.12679	Other
ACH-000614	RVH421	-1.49494	Other
ACH-000616	HS746T	-1.78381	Other
ACH-000618	SNU1041	-1.30907	Other
ACH-000619	PECAPJ15	-1.08611	Other
ACH-000620	JHH1	-1.51214	Other
ACH-000621	MDAMB157	-1.3331	Other
ACH-000622	KNS42	-0.776045	Other
ACH-000623	SNU201	-1.09257	Other
ACH-000624	HCC1806	-1.56487	Other
ACH-000627	LCLC103H	-1.32306	Other
ACH-000630	YD8	-1.35794	Other
ACH-000631	KS1	-1.75221	Other
ACH-000632	HS944T	-1.57008	Other
ACH-000633	FU97	-1.03384	Other
ACH-000634	LN340	-1.45462	Other
ACH-000637	KYSE520	-1.33908	Other
ACH-000638	NCIH441	-1.60422	Other
ACH-000639	NCIH211	-1.43564	Other
ACH-000645	JL1	-1.22576	Other
ACH-000646	OVMANA	-1.23563	Other
ACH-000647	TE1	-1.5767	Other
ACH-000648	NCIH28	-1.122	Other
ACH-000649	786O	-1.42073	Other
ACH-000651	SW620	-1.22388	Other
ACH-000652	SUIT2	-1.37686	Other
ACH-000653	JJN3	-1.14698	Other
ACH-000654	RAJI	-1.19528	Other
ACH-000655	SF268	-1.76145	Other
ACH-000656	SUDHL8	-1.46693	Other
ACH-000657	A2780	-1.46106	Other
ACH-000660	SUDHL5	-0.88845	Other
ACH-000661	WM1799	-1.46416	Other
ACH-000662	CORL23	-1.6169	Other
ACH-000663	OVTOKO	-1.24028	Other
ACH-000664	SUDHL1	-1.18292	Other
ACH-000665	SKMES1	-1.37307	Other
ACH-000666	NCIH1355	-1.24769	Other
ACH-000667	HCC44	-1.2477	Other
ACH-000668	HCC70	-1.44912	Other
ACH-000671	HUH6	-1.27823	Other
ACH-000672	IALM	-1.29899	Other
ACH-000673	LN443	-1.3646	Other
ACH-000676	LN464	-1.44901	Other
ACH-000677	SW1573	-1.2822	Other
ACH-000681	A549	-1.31826	Other
ACH-000682	SNU1066	-1.45388	Other
ACH-000683	SNU503	-1.38903	Other
ACH-000684	KMRC1	-1.11098	Other
ACH-000685	L33	-1.28707	Other
ACH-000688	OV7	-0.746088	Other
ACH-000693	KYSE180	-1.34062	Other
ACH-000694	TE9	-1.2526	Other
ACH-000695	CORL47	-1.29752	Other
ACH-000696	OVCAR8	-1.53927	Other
ACH-000697	A3KAW	-1.41676	Other
ACH-000698	DMS53	-1.27967	Other
ACH-000699	HCC1395	-1.50978	Other
ACH-000700	NCIH2882	-1.54132	Other
ACH-000701	RMUGS	-0.913789	Other
ACH-000702	L1236	-1.12224	Other
ACH-000704	OAW42	-0.829048	Other
ACH-000706	EKVX	-1.22779	Other
ACH-000709	KMRC2	-1.40713	Other
ACH-000711	JIMT1	-1.50167	Other
ACH-000713	CAOV3	-1.31916	Other
ACH-000714	KMS11	-1.54141	Other
ACH-000716	TT2609C02	-1.14828	Other
ACH-000717	COLO680N	-1.02098	Other
ACH-000718	NCIH2291	-1.1737	Other
ACH-000719	RMGI	-1.42647	Other
ACH-000720	TCCSUP	-1.59528	Other
ACH-000721	HMC18	-1.16178	Other
ACH-000722	SNUC1	-1.06167	Other
ACH-000724	HT1376	-0.970246	Other
ACH-000725	HCC202	-1.65068	Other
ACH-000732	PECAPJ41CLONED2	-1.62927	Other
ACH-000734	JHH5	-1.23753	Other
ACH-000735	PECAPJ49	-1.23479	Other
ACH-000736	SNU601	-1.24066	Other
ACH-000738	GB1	-1.30096	Other
ACH-000739	HEPG2	-1.45904	Other
ACH-000740	A253	-1.22344	Other
ACH-000741	UBLC1	-1.33729	Other
ACH-000746	GSS	-1.27804	Other
ACH-000747	NCIH1703	-1.42002	Other
ACH-000748	SJSA1	-1.71082	Other
ACH-000749	DMS273	-1.66578	Other
ACH-000753	JMSU1	-1.39242	Other
ACH-000754	L428	-0.858166	Other
ACH-000756	GI1	-1.533	Other
ACH-000757	A427	-1.39426	Other
ACH-000758	MKN74	-1.62563	Other
ACH-000760	LNZ308	-1.45272	Other
ACH-000762	YD38	-1.31659	Other
ACH-000763	MM1S	-1.1116	Other
ACH-000764	SH10TC	-1.49455	Other
ACH-000765	WM983B	-1.54981	Other
ACH-000766	NCIH1648	-1.09679	Other
ACH-000767	NCIH526	-0.883558	Other
ACH-000768	MDAMB231	-1.24366	Other
ACH-000769	LK2	-1.55253	Other
ACH-000770	P31FUJ	-1.65088	Other
ACH-000771	BICR56	-1.50126	Other
ACH-000773	KIJK	-1.33927	Other
ACH-000774	RERFLCAD2	-1.28611	Other
ACH-000775	NCIH727	-1.52697	Other
ACH-000776	ONS76	-1.08021	Other
ACH-000777	KYSE30	-1.32302	Other
ACH-000778	HSC3	-1.08028	Other
ACH-000781	NCIH2023	-1.49071	Other
ACH-000782	SEM	-1.46941	Other
ACH-000783	CAMA1	-1.36332	Other
ACH-000784	KYSE70	-0.963341	Other
ACH-000785	NCIH2126	-1.60295	Other
ACH-000787	LXF289	-1.01848	Other
ACH-000788	A2058	-2.08191	Other
ACH-000790	SHP77	-1.32267	Other
ACH-000791	RERFLCAD1	-1.63044	Other
ACH-000792	BFTC909	-1.25689	Other
ACH-000793	KATOIII	-1.1752	Other
ACH-000794	BICR22	-1.44821	Other
ACH-000796	MCAS	-1.54834	Other
ACH-000798	CL40	-1.27131	Other
ACH-000799	HS695T	-1.49879	Other
ACH-000800	NCIH446	-1.43881	Other
ACH-000801	HS936T	-1.74758	Other
ACH-000802	BFTC905	-1.24679	Other
ACH-000804	NB1	-1.50025	Other
ACH-000805	COLO679	-1.69871	Other
ACH-000807	SNU738	-1.21098	Other
ACH-000809	KYSE410	-1.18598	Other
ACH-000810	SKMEL30	-1.60306	Other
ACH-000811	SKOV3	-1.62676	Other
ACH-000817	RPMI8226	-1.07796	Other
ACH-000819	LN18	-1.28421	Other
ACH-000820	SW403	-0.990466	Other
ACH-000821	EJM	-1.35419	Other
ACH-000822	SKMEL24	-1.37526	Other
ACH-000823	KYSE140	-1.57983	Other
ACH-000824	KYSE510	-1.18026	Other
ACH-000826	CAL12T	-1.71437	Other
ACH-000827	WM793	-1.19437	Other
ACH-000829	HUNS1	-1.13497	Other
ACH-000831	HEC50B	-1.42227	Other
ACH-000832	CAL27	-1.42243	Other
ACH-000833	RH30	-1.42801	Other
ACH-000834	UMUC1	-1.49973	Other
ACH-000835	GCT	-1.21801	Other
ACH-000836	YD15	-1.32577	Other
ACH-000837	NCIH322	-1.59104	Other
ACH-000838	AMO1	-1.4825	Other
ACH-000839	SCABER	-1.29633	Other
ACH-000840	HCC366	-1.20767	Other
ACH-000841	NCIH2087	-1.56384	Other
ACH-000843	HARA	-1.85448	Other
ACH-000845	NCIH1373	-1.51593	Other
ACH-000846	FADU	-1.28336	Other
ACH-000847	HGC27	-1.68574	Other
ACH-000848	JHH7	-1.47026	Other
ACH-000849	MDAMB468	-1.41899	Other
ACH-000851	MORCPR	-1.27296	Other
ACH-000853	NCIH661	-1.3848	Other
ACH-000855	KYSE150	-1.1413	Other
ACH-000856	CAL51	-1.5879	Other
ACH-000858	KNS62	-1.56338	Other
ACH-000859	HCC1954	-0.879142	Other
ACH-000860	NCIH358	-0.980911	Other
ACH-000861	HOP62	-1.30489	Other
ACH-000862	KMBC2	-1.26193	Other
ACH-000863	DBTRG05MG	-0.913549	Other
ACH-000864	COLO684	-1.07892	Other
ACH-000865	KYSE450	-1.25597	Other
ACH-000866	NCIH1048	-1.38482	Other
ACH-000867	CHAGOK1	-1.2871	Other
ACH-000869	NCIH1568	-1.52181	Other
ACH-000871	NCIH510	-1.34715	Other
ACH-000872	HCC515	-1.49278	Other
ACH-000873	KYSE270	-1.12858	Other
ACH-000874	RS411	-0.69261	Other
ACH-000876	MDAMB415	-1.1044	Other
ACH-000878	HCC15	-0.789097	Other
ACH-000879	MFE296	-1.20292	Other
ACH-000880	AGS	-1.35623	Other
ACH-000881	MELJUSO	-1.35694	Other
ACH-000882	IGR1	-1.51617	Other
ACH-000884	MDAMB435S	-1.27607	Other
ACH-000885	TOV21G	-1.54194	Other
ACH-000886	NCIH2009	-1.43545	Other
ACH-000887	SF172	-1.42543	Other
ACH-000888	NCIH1793	-1.54716	Other
ACH-000889	KMM1	-1.23908	Other
ACH-000890	SW1271	-1.47756	Other
ACH-000894	NCIH1869	-2.01116	Other
ACH-000896	647V	-1.38329	Other
ACH-000898	SNU719	-2.01193	Other
ACH-000899	WM88	-1.28919	Other
ACH-000900	NCIH23	-1.51069	Other
ACH-000901	HCC1359	-1.5043	Other
ACH-000903	FTC133	-1.2793	Other
ACH-000905	5637	-1.33064	Other
ACH-000906	ES2	-1.4346	Other
ACH-000907	SNU349	-1.61896	Other
ACH-000910	MDAMB453	-1.1874	Other
ACH-000911	NUGC3	-1.12995	Other
ACH-000912	NCIH2286	-1.37875	Other
ACH-000913	ESS1	-1.34833	Other
ACH-000914	HT	-1.266	Other
ACH-000915	IPC298	-1.54887	Other
ACH-000916	NCIH1573	-1.24929	Other
ACH-000917	TE4	-1.54833	Other
ACH-000919	IM95	-1.6757	Other
ACH-000920	CMLT1	-1.44962	Other
ACH-000921	NCIH157DM	-1.72372	Other
ACH-000922	RCHACV	-1.20076	Other
ACH-000924	NCIH2172	-1.68189	Other
ACH-000926	HT55	-0.799322	Other
ACH-000928	JHUEM1	-1.29012	Other
ACH-000929	NCIH2110	-1.56199	Other
ACH-000932	SNU1	-1.24137	Other
ACH-000934	MDAMB361	-1.68192	Other
ACH-000935	MDST8	-1.52955	Other
ACH-000936	EFO27	-1.43471	Other
ACH-000937	PF382	-1.27549	Other
ACH-000938	NALM6	-1.26001	Other
ACH-000939	SKUT1	-1.42048	Other
ACH-000941	HEC1B	-1.64466	Other
ACH-000943	RKO	-1.2652	Other
ACH-000944	NAMALWA	-1.41181	Other
ACH-000945	NCIH650	-1.04421	Other
ACH-000946	HEC265	-1.33964	Other
ACH-000947	OVK18	-1.41511	Other
ACH-000948	2313287	-1.61426	Other
ACH-000950	LOVO	-1.19239	Other
ACH-000953	SUPT1	-1.28714	Other
ACH-000956	22RV1	-1.40337	Other
ACH-000957	LS180	-1.36537	Other
ACH-000958	SW48	-1.28723	Other
ACH-000959	SNUC4	-1.5574	Other
ACH-000960	REH	-1.29148	Other
ACH-000961	ISHIKAWAHERAKLIO02ER	-1.67434	Other
ACH-000962	OC314	-0.632085	Other
ACH-000963	CCK81	-1.11727	Other
ACH-000965	RL952	-1.32994	Other
ACH-000966	IGROV1	-1.5399	Other
ACH-000968	COLO792	-1.31083	Other
ACH-000969	KM12	-1.27997	Other
ACH-000970	SNUC5	-1.51683	Other
ACH-000971	HCT116	-1.3944	Other
ACH-000972	HEC151	-1.6722	Other
ACH-000973	639V	-1.23371	Other
ACH-000974	SNGM	-1.64316	Other
ACH-000975	HCC2450	-1.76446	Other
ACH-000976	HUCCT1	-1.31854	Other
ACH-000977	LNCAPCLONEFGC	-1.49237	Other
ACH-000978	EN	-1.60883	Other
ACH-000979	DU145	-1.46779	Other
ACH-000980	NCIH1155	-1.55725	Other
ACH-000983	KCL22	-1.32058	Other
ACH-000984	HEC6	-2.04414	Other
ACH-000985	LS411N	-1.2773	Other
ACH-000986	HT115	-1.44856	Other
ACH-000988	MFE319	-1.71932	Other
ACH-000991	SNU81	-1.69428	Other
ACH-000993	JHUEM7	-1.3597	Other
ACH-000994	HEC59	-1.96866	Other
ACH-000995	JURKAT	-1.19698	Other
ACH-000996	HEC251	-1.44814	Other
ACH-000997	HCT15	-1.31007	Other
ACH-001001	143B	-1.2951	Other
ACH-001016	BECKER	-1.04431	Other
ACH-001020	BT16	-1.1672	Other
ACH-001028	CHLA06ATRT	-1.62904	Other
ACH-001029	CHLA10	-1.40699	Other
ACH-001031	CHLA266	-1.05184	Other
ACH-001033	CHLA57	-1.42076	Other
ACH-001036	CMK115	-1.11949	Other
ACH-001038	COGE352	-1.19557	Other
ACH-001039	COLO205	-0.78843	Other
ACH-001041	CHL1DM	-1.71085	Other
ACH-001048	COV504	-1.59578	Other
ACH-001050	CW9019	-1.2587	Other
ACH-001053	D425	-1.35032	Other
ACH-001054	D458	-1.3513	Other
ACH-001061	DLD1	-1.0553	Other
ACH-001065	EVSAT	-0.855798	Other
ACH-001067	F5	-1.19795	Other
ACH-001075	NCIH292	-1.18687	Other
ACH-001081	HCC2998	-2.05018	Other
ACH-001096	JR	-1.41957	Other
ACH-001098	KCIMOH1	-1.06835	Other
ACH-001099	KD	-1.22613	Other
ACH-001107	KP1N	-0.716722	Other
ACH-001111	L82	-1.33045	Other
ACH-001119	MAC2A	-0.998291	Other
ACH-001126	MOGGUVW	-1.42928	Other
ACH-001128	MON	-1.23683	Other
ACH-001129	MONOMAC1	-1.50632	Other
ACH-001134	MYLA	-1.68494	Other
ACH-001137	NCIH1993	-0.958732	Other
ACH-001145	OC316	-1.36012	Other
ACH-001151	OVCAR5	-1.65214	Other
ACH-001163	CCLFPEDS0001T	-1.3236	Other
ACH-001164	CCLFPEDS0003T	-1.34126	Other
ACH-001172	U251MGDM	-1.21062	Other
ACH-001183	RT11284	-1.1328	Other
ACH-001184	SCMCRM2	-1.46231	Other
ACH-001188	SHSY5Y	-1.29122	Other
ACH-001190	SKMEL2	-1.91861	Other
ACH-001192	SKNEP1	-1.37519	Other
ACH-001193	SKPNDW	-1.7158	Other
ACH-001194	SKRC31	-1.30059	Other
ACH-001196	SMSCTR	-1.34646	Other
ACH-001197	SMZ1	-1.17296	Other
ACH-001205	TC32	-1.30156	Other
ACH-001211	TTC549	-1.20328	Other
ACH-001227	UPCISCC090	-0.346785	Other
ACH-001228	UPCISCC152	-1.45411	Other
ACH-001229	UPCISCC154	-1.23239	Other
ACH-001232	UW228	-1.04925	Other
ACH-001233	VMRCLCD	-1.46992	Other
ACH-001239	WM2664	-1.31855	Other
ACH-001270	127399	-1.41229	Other
ACH-001274	SW982	-1.33824	Other
ACH-001275	OSA1777	-1.36633	Other
ACH-001277	YAMATO	-1.88373	Other
ACH-001278	BIN67	-1.19282	Other
ACH-001279	SCCOHT1	-1.40497	Other
ACH-001280	SCS214	-1.18329	Other
ACH-001283	TC106	-1.69241	Other
ACH-001289	COGAR359	-1.24219	Other
ACH-001295	Y79	-1.49059	Other
ACH-001300	CHLA15	-1.19355	Other
ACH-001301	COGN278	-1.70655	Other
ACH-001302	COGN305	-1.19352	Other
ACH-001303	NB1643	-1.22481	Other
ACH-001306	8305C	-1.32986	Other
ACH-001307	8505C	-1.19108	Other
ACH-001310	HA1E	-1.38793	Other
ACH-001318	PLCPRF5	-1.25369	Other
ACH-001322	CME1	-1.25167	Other
ACH-001328	A431	-1.42261	Other
ACH-001329	ANGMCSS	-1.22806	Other
ACH-001331	BICR10	-1.88841	Other
ACH-001332	BICR78	-1.19977	Other
ACH-001333	C33A	-1.3154	Other
ACH-001334	C4I	-1.41233	Other
ACH-001335	C4II	-1.34803	Other
ACH-001336	CASKI	-1.2989	Other
ACH-001338	CHP134	-1.43214	Other
ACH-001340	COV413A	-1.24675	Other
ACH-001341	DOTC24510	-1.54505	Other
ACH-001344	GIMEN	-1.05619	Other
ACH-001345	GP5D	-1.5512	Other
ACH-001346	H103	-1.24949	Other
ACH-001347	H157	-1.19209	Other
ACH-001353	JOPACA1	-1.49316	Other
ACH-001354	LAN2	-1.18781	Other
ACH-001356	MB1	-1.87202	Other
ACH-001360	MS751	-1.17718	Other
ACH-001366	NGP	-1.45804	Other
ACH-001367	NMB	-1.68641	Other
ACH-001368	OACM51	-1.18977	Other
ACH-001370	OCIP5X	-1.12766	Other
ACH-001374	PA1	-0.909819	Other
ACH-001375	PACADD119	-1.3171	Other
ACH-001377	PACADD137	-1.39345	Other
ACH-001379	PACADD161	-1.38551	Other
ACH-001380	PACADD165	-2.47739	Other
ACH-001382	PACADD188	-1.52796	Other
ACH-001385	RPMI2650	-1.32619	Other
ACH-001386	SCLC22H	-1.34762	Other
ACH-001388	SUM102PT	-1.10781	Other
ACH-001389	SUM1315MO2	-1.46865	Other
ACH-001390	SUM149PT	-1.52361	Other
ACH-001391	SUM159PT	-1.53508	Other
ACH-001392	SUM185PE	-1.03888	Other
ACH-001393	SUM190PT	-1.34667	Other
ACH-001394	SUM229PE	-0.997503	Other
ACH-001396	SUM52PE	-1.41976	Other
ACH-001398	SW156	-1.34215	Other
ACH-001399	SW626	-1.22778	Other
ACH-001400	SW954	-1.87553	Other
ACH-001401	SW13	-1.11579	Other
ACH-001402	SW756	-1.06132	Other
ACH-001403	TO14	-1.54206	Other
ACH-001407	UMUC13	-1.02843	Other
ACH-001408	UMUC14	-1.51732	Other
ACH-001409	UMUC16	-1.34341	Other
ACH-001411	UMUC5	-1.29323	Other
ACH-001412	UMUC10	-1.53014	Other
ACH-001413	UMUC11	-1.53621	Other
ACH-001414	UMUC6	-1.25289	Other
ACH-001415	UMUC7	-1.25402	Other
ACH-001416	UMUC9	-1.25878	Other
ACH-001418	UWB1289	-1.80525	Other
ACH-001419	VP229	-1.45304	Other
ACH-001421	WERIRB1	-1.64371	Other
ACH-001422	WPE1NA22	-1.28703	Other
ACH-001430	TC138	-1.29982	Other
ACH-001431	TC205	-1.29318	Other
ACH-001433	CCLFPEDS0008T	-0.96265	Other
ACH-001436	1411H	-1.30307	Other
ACH-001442	A388	-1.55529	Other
ACH-001443	ASH3	-1.73895	Other
ACH-001450	BLUE1	-1.18425	Other
ACH-001451	BOKU	-1.56352	Other
ACH-001453	BPH1	-1.17729	Other
ACH-001454	C10	-1.20678	Other
ACH-001458	C75	-1.03246	Other
ACH-001459	C80	-1.14235	Other
ACH-001460	C84	-1.22798	Other
ACH-001461	C99	-1.33806	Other
ACH-001484	CI	-1.75898	Other
ACH-001494	EGI1	-1.6097	Other
ACH-001495	EMTOKA	-1.38922	Other
ACH-001496	ESO26	-1.40999	Other
ACH-001497	ESO51	-1.16982	Other
ACH-001498	FARAGE	-1.33688	Other
ACH-001500	FLO1	-1.07449	Other
ACH-001502	GCT27	-1.50058	Other
ACH-001508	H314	-1.14273	Other
ACH-001509	H357	-1.51736	Other
ACH-001510	H376	-1.1592	Other
ACH-001511	H413	-1.20579	Other
ACH-001513	HCA1	-1.72059	Other
ACH-001515	HCS2	-1.07424	Other
ACH-001517	HEC1	-1.36446	Other
ACH-001518	HEC116	-1.39771	Other
ACH-001520	HG3	-1.03877	Other
ACH-001521	HKA1	-1.43299	Other
ACH-001522	HMY1	-1.70709	Other
ACH-001523	HSC1	-1.36599	Other
ACH-001524	HSC5	-1.11158	Other
ACH-001525	HT3	-1.2882	Other
ACH-001528	IHH4	-1.22422	Other
ACH-001529	JAR	-1.403	Other
ACH-001530	JEG3	-1.37213	Other
ACH-001532	JMURTK2	-1.58507	Other
ACH-001533	KARPAS1718	-1.59686	Other
ACH-001536	KKU100	-1.45139	Other
ACH-001538	KKU213	-1.27265	Other
ACH-001539	KML1	-1.70606	Other
ACH-001542	KON	-1.58127	Other
ACH-001543	KOSC2	-1.30813	Other
ACH-001544	KYAE1	-1.02045	Other
ACH-001547	LO68	-1.2637	Other
ACH-001548	LS	-1.73112	Other
ACH-001549	LU135	-1.53439	Other
ACH-001550	MCC13	-1.27794	Other
ACH-001551	MCC142	-1.34804	Other
ACH-001552	MCC26	-1.16156	Other
ACH-001554	MEL202	-1.3722	Other
ACH-001555	MERO14	-1.18357	Other
ACH-001556	MERO25	-1.34791	Other
ACH-001557	MERO41	-1.13184	Other
ACH-001558	MERO48A	-1.04274	Other
ACH-001559	MERO82	-1.60492	Other
ACH-001560	MERO83	-1.30832	Other
ACH-001562	MERO95	-1.23646	Other
ACH-001563	MM127	-1.36488	Other
ACH-001566	MM370	-1.38178	Other
ACH-001567	MM383	-1.33739	Other
ACH-001568	MM386	-1.4529	Other
ACH-001570	MM426	-1.43668	Other
ACH-001574	MOLM14	-1.24574	Other
ACH-001577	MUTZ8	-1.29432	Other
ACH-001578	NCCIT	-1.12141	Other
ACH-001603	NH12	-1.68086	Other
ACH-001605	NO10	-0.599784	Other
ACH-001606	NO11	-0.95469	Other
ACH-001607	NOZ	-1.25007	Other
ACH-001608	NP2	-1.28126	Other
ACH-001609	NP3	-0.912831	Other
ACH-001611	NP8	-1.31643	Other
ACH-001613	OCIAML4	-1.27138	Other
ACH-001616	OCILY18	-1.37517	Other
ACH-001618	OCIM2	-1.46172	Other
ACH-001619	OCUG1	-1.17577	Other
ACH-001622	ONDA7	-1.37193	Other
ACH-001623	ONDA8	-1.12124	Other
ACH-001624	ONDA9	-1.11329	Other
ACH-001625	OSC19	-1.08535	Other
ACH-001626	OSC20	-1.1344	Other
ACH-001627	P4E6	-1.72867	Other
ACH-001628	PEA1	-1.01317	Other
ACH-001630	PEO1	-1.54488	Other
ACH-001632	PEO4	-1.48267	Other
ACH-001634	PGA1	-1.6907	Other
ACH-001639	ROS50	-1.05014	Other
ACH-001641	SAT	-1.27817	Other
ACH-001642	SCC3	-1.13438	Other
ACH-001643	SCCH196	-1.44883	Other
ACH-001645	SEKI	-1.62426	Other
ACH-001647	SHI1	-1.3211	Other
ACH-001648	SHMAC4	-1.51933	Other
ACH-001649	SHMAC5	-1.15694	Other
ACH-001650	SISO	-1.16836	Other
ACH-001651	SKGI	-1.59087	Other
ACH-001652	SKGII	-1.25192	Other
ACH-001653	SKGT2	-1.56723	Other
ACH-001654	SKGT4	-1.41819	Other
ACH-001655	SKN	-1.44076	Other
ACH-001656	SKNO1	-1.16465	Other
ACH-001662	SNU2372	-1.44885	Other
ACH-001664	SNU638	-1.73809	Other
ACH-001668	SUSA	-1.16098	Other
ACH-001669	TANOUE	-1.30307	Other
ACH-001670	TASK1	-1.15696	Other
ACH-001673	TFK1	-1.30057	Other
ACH-001674	TGW	-1.3509	Other
ACH-001675	TR146	-1.27116	Other
ACH-001676	TY82	-1.25543	Other
ACH-001677	U2904	-1.19324	Other
ACH-001683	UACC3133	-1.56382	Other
ACH-001685	UHO1	-1.30223	Other
ACH-001687	UMRC3	-1.18173	Other
ACH-001688	UMRC7	-1.32419	Other
ACH-001690	UPCISCC026	-1.26342	Other
ACH-001691	UPCISCC029A	-1.28799	Other
ACH-001692	UPCISCC040	-1.28631	Other
ACH-001694	UPCISCC074	-1.46889	Other
ACH-001695	UPCISCC099	-1.31372	Other
ACH-001696	UPCISCC111	-1.38893	Other
ACH-001698	UPCISCC116	-1.20657	Other
ACH-001699	UPCISCC131	-1.22739	Other
ACH-001701	UPCISCC200	-1.23125	Other
ACH-001702	VAESBJ	-1.17937	Other
ACH-001707	WAOSEL	-0.860417	Other
ACH-001709	WSUNHL	-1.43273	Other
ACH-001711	PFSK1	-1.58414	Other
ACH-001719	OCIC4P	-1.36564	Other
ACH-001735	SEMK2	-1.34082	Other
ACH-001736	HB1119	-1.20113	Other
ACH-001737	CTV1DM	-1.43291	Other
ACH-001740	RH28	-1.78009	Other
ACH-001745	RHJT	-2.00762	Other
ACH-001750	TTC442	-1.46438	Other
ACH-001765	RH4	-1.62058	Other
ACH-001786	SNU1544	-1.38552	Other
ACH-001791	LPS6	-1.4231	Other
ACH-001793	LPS27	-1.33275	Other
ACH-001794	93T449	-1.64568	Other
ACH-001795	94T778	-1.41866	Other
ACH-001796	95T1000	-1.6934	Other
ACH-001799	LPS141	-1.20801	Other
ACH-001802	LPS853	-1.55889	Other
ACH-001804	LPS510	-1.18279	Other
ACH-001814	OS252	-1.45507	Other
ACH-001819	MFM223	-1.93552	Other
ACH-001820	COLO824	-1.05986	Other
ACH-001834	ICC10	-1.25805	Other
ACH-001835	ICC106	-1.68176	Other
ACH-001836	ICC108	-1.61386	Other
ACH-001838	ICC12	-1.56339	Other
ACH-001839	ICC137	-1.46482	Other
ACH-001841	ICC15	-1.45957	Other
ACH-001842	ICC2	-1.73732	Other
ACH-001843	ICC3	-1.15674	Other
ACH-001844	ICC4	-1.30691	Other
ACH-001848	ICC8	-1.29076	Other
ACH-001849	ICC9	-1.16248	Other
ACH-001850	G415	-1.13178	Other
ACH-001852	HKGZCC	-1.47224	Other
ACH-001853	KMCH1	-0.73072	Other
ACH-001856	RBE	-1.40154	Other
ACH-001857	SG231	-1.46905	Other
ACH-001858	SSP25	-1.21797	Other
ACH-001861	TGBC1TKB	-1.39913	Other
ACH-001862	TGBC52TKB	-1.57764	Other
ACH-001863	TKKK	-1.63434	Other
ACH-001864	YSCCC	-1.5061	Other
ACH-001959	CCLP1	-1.1871	Other
ACH-001960	CCSW1	-1.49104	Other
ACH-001961	GB2	-1.06282	Other
ACH-001970	MM253	-1.87263	Other
ACH-001972	MM473	-1.40375	Other
ACH-001973	MM485	-1.16823	Other
ACH-001975	MM576	-1.43753	Other
ACH-001977	NO36	-1.11897	Other
ACH-001982	NZM3	-1.22035	Other
ACH-001986	NZM42	-1.88869	Other
ACH-001990	NZM7	-1.46949	Other
ACH-001991	NZOV9	-1.53117	Other
ACH-001992	ONE58	-1.30027	Other
ACH-001993	NALM16	-1.16412	Other
ACH-001997	ECC2	-1.43282	Other
ACH-001999	9505BIK	-1.58225	Other
ACH-002001	A375SKINCJ1	-1.35548	Other
ACH-002002	A375SKINCJ2	-1.27049	Other
ACH-002003	A375SKINCJ3	-1.28116	Other
ACH-002004	UACC62SKINCJ1	-2.27512	Other
ACH-002005	SKMEL19	-1.4989	Other
ACH-002014	MEL270	-1.53592	Other
ACH-002015	MEL285	-1.25242	Other
ACH-002016	MEL290	-1.32408	Other
ACH-002018	OMM25	-1.51846	Other
ACH-002019	HOKUG	-1.26561	Other
ACH-002020	SKGIIIA	-1.22143	Other
ACH-002021	T3M3	-1.25235	Other
ACH-002023	TGBC18TKB	-1.34288	Other
ACH-002024	ECC4	-1.31719	Other
ACH-002025	TT1TKB	-1.10276	Other
ACH-002026	HHUA	-1.86866	Other
ACH-002027	HOUAI	-1.53652	Other
ACH-002029	SAS	-1.39111	Other
ACH-002030	SA3	-1.45294	Other
ACH-002033	HMMME	-1.48541	Other
ACH-002035	LCAM1	-1.36871	Other
ACH-002039	PK8	-1.05566	Other
ACH-002040	HMVII	-1.62908	Other
ACH-002041	HOTHC	-1.29299	Other
ACH-002042	T3M5	-1.48944	Other
ACH-002043	CA922	-1.79579	Other
ACH-002044	HSQ89	-1.20198	Other
ACH-002045	HO1U1	-1.43786	Other
ACH-002046	HTMMT	-1.28175	Other
ACH-002048	RMSYM	-1.44611	Other
ACH-002051	LU134A	-1.39323	Other
ACH-002052	LU139	-1.40489	Other
ACH-002055	TL1	-0.964257	Other
ACH-002059	P30OHK	-1.48209	Other
ACH-002061	P2URK562	-1.01739	Other
ACH-002062	SLVL	-1.10378	Other
ACH-002066	HSSCH2	-1.69937	Other
ACH-002067	NOS1	-1.38615	Other
ACH-002069	HSOS1	-1.68244	Other
ACH-002070	HKBMM	-1.41148	Other
ACH-002077	LU165	-1.45808	Other
ACH-002080	TN2	-1.62396	Other
ACH-002083	NB69	-0.923448	Other
ACH-002084	MMAC	-1.16837	Other
ACH-002105	ES4	-1.35522	Other
ACH-002106	ES5	-1.49881	Other
ACH-002109	ES8	-1.38448	Other
ACH-002110	EW1	-1.55514	Other
ACH-002114	EW16	-1.43455	Other
ACH-002116	EW22	-2.00372	Other
ACH-002119	EW7	-2.20952	Other
ACH-002140	HEY	-1.24697	Other
ACH-002141	HSC39	-1.26148	Other
ACH-002143	ISTMEL1	-1.52922	Other
ACH-002150	LB1047RCC	-1.31118	Other
ACH-002156	LC1SQ	-1.50969	Other
ACH-002160	MCIXC	-1.91109	Other
ACH-002161	MKN28	-1.23643	Other
ACH-002179	OCUBM	-0.496764	Other
ACH-002181	OVCA420	-1.4072	Other
ACH-002183	OVMIU	-1.07803	Other
ACH-002186	PL4	-1.68743	Other
ACH-002189	RCCFG2	-1.99063	Other
ACH-002198	SCH	-1.32099	Other
ACH-002202	TMK1	-1.46381	Other
ACH-002204	UCH2	-1.21635	Other
ACH-002210	ARH77	-1.58087	Other
ACH-002212	BB30HNC	-1.96012	Other
ACH-002214	BC1	-1.39394	Other
ACH-002215	BC3	-1.55812	Other
ACH-002228	D423MG	-1.2076	Other
ACH-002229	D502MG	-0.501638	Other
ACH-002230	D542MG	-0.924215	Other
ACH-002233	DIFI	-1.18478	Other
ACH-002234	DOK	-0.86175	Other
ACH-002239	H3118	-1.38029	Other
ACH-002243	HCE4	-1.21884	Other
ACH-002247	IM9	-1.58337	Other
ACH-002249	JHU011	-1.28729	Other
ACH-002250	JHU022	-1.84503	Other
ACH-002251	JHU029	-2.02038	Other
ACH-002257	KINGS1	-0.422531	Other
ACH-002261	KPNYS	-1.85654	Other
ACH-002263	KYSE220	-1.94345	Other
ACH-002265	LB771HNC	-1.53486	Other
ACH-002269	LNZTA3WT4	-1.50932	Other
ACH-002278	NB10	-1.32143	Other
ACH-002280	NB13	-1.01162	Other
ACH-002282	NB17	-1.56967	Other
ACH-002283	NB5	-1.25882	Other
ACH-002284	NB6	-1.38507	Other
ACH-002285	NB7	-1.52408	Other
ACH-002291	NTERA2CLD1	-1.12438	Other
ACH-002294	PCI15A	-1.38467	Other
ACH-002295	PCI30	-1.76474	Other
ACH-002296	PCI38	-1.35971	Other
ACH-002297	PCI4B	-1.11096	Other
ACH-002298	PCI6A	-1.28606	Other
ACH-002304	SKMG1	-1.22056	Other
ACH-002305	SKN3	-1.09377	Other
ACH-002399	21NT	-1.56304	Other
ACH-002400	21MT1	-1.25714	Other
ACH-002401	21MT2	-1.71905	Other
ACH-002446	CCLFUPGI0005T	-1.57674	Other
ACH-002458	HT144SKINFV1	-1.40898	Other
ACH-002460	HT144SKINFV2	-1.56243	Other
ACH-002461	RVH421SKINFV1	-1.25451	Other
ACH-002462	RPE1SS48	-1.56613	Other
ACH-002463	RPE1SS77	-1.57676	Other
ACH-002464	RPE1SS6	-1.28678	Other
ACH-002465	RPE1SS119	-1.4546	Other
ACH-002467	RPE1SS51	-1.24845	Other
ACH-002470	OS186	-1.02755	Other
ACH-002471	OS052	-1.42198	Other
ACH-002475	HAP1	-1.26401	Other
ACH-002478	BC2	-1.29001	Other
ACH-002485	MAVER1	-1.19262	Other
ACH-002486	MESOV	-1.12644	Other
ACH-002490	NCIH1882	-1.80947	Other
ACH-002499	UACC3199	-2.2108	Other
ACH-002500	Z138	-1.28985	Other
ACH-002508	WM3211	-1.27347	Other
ACH-002510	M040416	-1.30951	Other
ACH-002511	M140325	-1.44638	Other
ACH-002512	MM160113	-2.16689	Other
ACH-002522	SNU2292	-1.43282	Other
ACH-002523	SNU739	-1.31587	Other
ACH-002524	SNU251	-1.26844	Other
ACH-002526	SNU1327	-1.41315	Other
ACH-002528	SNU267	-1.57638	Other
ACH-002530	SNU977	-1.27053	Other
ACH-002531	SNU2535	-1.16914	Other
ACH-002533	SNU482	-1.36719	Other
ACH-002535	SNU254	-1.1665	Other
ACH-002538	SNU1235	-1.26802	Other
ACH-002544	SNU1750	-1.4327	Other
ACH-002647	CCC5	-1.36744	Other
ACH-002650	ETCC016	-0.92032	Other
ACH-002654	JVE015	-0.69205	Other
ACH-002659	JVE127	-1.45977	Other
ACH-002660	JVE187	-1.40103	Other
ACH-002662	JVE207	-0.624947	Other
ACH-002664	JVE253	-1.28317	Other
ACH-002669	KP363T	-1.16327	Other
ACH-002672	MAPACHS77	-1.23103	Other
ACH-002677	U2946	-1.24883	Other
ACH-002678	WILL1	-1.32328	Other
ACH-002680	170MGBA	-1.47748	Other
ACH-002681	538MGBA	-1.19584	Other
ACH-002687	WM3772F	-1.43831	Other
ACH-002690	OS526	-1.4807	Other
ACH-002693	S462	-1.1755	Other
ACH-002705	IS076P	-1.18829	Other
ACH-002706	IS076A	-1.30483	Other
ACH-002709	CMS	-1.97442	Other
ACH-002710	MPNST724	-1.60259	Other
ACH-002711	UMHACC2A	-1.33316	Other
ACH-002778	NCCOS1X2C1	-1.29792	Other
ACH-002780	NCCES1C1	-1.2205	Other
ACH-002782	NCCUPS1C1	-1.41439	Other
ACH-002784	NCCUPS2C1	-1.44848	Other
ACH-002785	NCCLMS1C1	-1.46611	Other
ACH-002792	NCCCCS1BC1	-1.56009	Other
ACH-002799	NCCMPNST1C1	-1.51716	Other
ACH-002800	NCCMPNST2C1	-1.69805	Other
ACH-002834	OS384	-1.33635	Other
ACH-002847	YUHOIN	-1.86288	Other
ACH-002925	UPMM3	-1.40891	Other
ACH-002926	UPMD1	-1.39431	Other
ACH-002928	MM100511	-0.44594	Other
ACH-003012	A549CRAFKD	-1.41239	Other
ACH-003177	NRHUPS1	-1.43585	Other
ACH-003180	NRHUPS2	-2.29477	Other

## Sheet: Supp. Dataset 8 ETAA1
model	Cell Line Name	ETAA1 Gene Effect (Chronos) CRISPR (DepMap Public 24Q4+Score, Chronos)	Cell line
ACH-000082	G292CLONEA141B1	-0.356661	ALT
ACH-000133	HS729	-0.504037	ALT
ACH-000341	SKNFI	-0.127524	ALT
ACH-000364	U2OS	0.0792207	ALT
ACH-000410	SAOS2	-0.312016	ALT
ACH-000592	TM31	-0.75771	ALT
ACH-001481	CHLA90	-0.335953	ALT
ACH-001526	HUO9	-0.299856	ALT
ACH-001610	NP5	-0.123775	ALT
ACH-001715	CAL72	-0.12499	ALT
ACH-002806	TB096	-0.840007	ALT
ACH-002922	SKNMM	-0.24352	ALT
ACH-000001	NIHOVCAR3	-0.117561	Other
ACH-000004	HEL	0.0737197	Other
ACH-000005	HEL9217	-0.0303054	Other
ACH-000007	LS513	0.0187287	Other
ACH-000009	C2BBE1	-0.0252381	Other
ACH-000011	253J	-0.172459	Other
ACH-000012	HCC827	-0.0485725	Other
ACH-000013	ONCODG1	0.0546107	Other
ACH-000014	HS294T	0.185399	Other
ACH-000015	NCIH1581	0.0300529	Other
ACH-000017	SKBR3	0.106765	Other
ACH-000018	T24	-0.0688541	Other
ACH-000019	MCF7	-0.262113	Other
ACH-000021	NCIH1693	-0.0305048	Other
ACH-000022	PATU8988S	0.018925	Other
ACH-000023	PATU8988T	-0.115932	Other
ACH-000024	OPM2	0.00666878	Other
ACH-000025	CH157MN	-0.0612314	Other
ACH-000026	253JBV	0.0938517	Other
ACH-000028	KPL1	-0.282194	Other
ACH-000029	HCC827GR5	-0.154669	Other
ACH-000030	PC14	0.102378	Other
ACH-000035	NCIH1650	0.121033	Other
ACH-000036	U343	0.0428565	Other
ACH-000037	S117	-0.0216449	Other
ACH-000039	SKNMC	-0.0811548	Other
ACH-000040	U118MG	0.10315006133076468	Other
ACH-000041	RDES	0.0497945	Other
ACH-000042	PANC0203	0.14222804436168812	Other
ACH-000045	MV411	-0.0173479	Other
ACH-000047	GCIY	-0.28629	Other
ACH-000048	TOV112D	0.11693060119356818	Other
ACH-000052	A673	0.05334	Other
ACH-000053	KARPAS299	-0.0074469	Other
ACH-000054	HT1080	-0.029991	Other
ACH-000055	D283MED	0.025767540450862714	Other
ACH-000060	PANC1005	0.0777803	Other
ACH-000067	HS683	-0.022779	Other
ACH-000070	697	-0.0328481	Other
ACH-000074	KU812	0.00179944	Other
ACH-000075	U87MG	-0.10762	Other
ACH-000076	NCO2	-0.0827918	Other
ACH-000077	MJ	0.10736	Other
ACH-000078	MHHNB11	-0.00935457	Other
ACH-000085	T3M4	-0.201563	Other
ACH-000086	ACCMESO1	-0.0239584	Other
ACH-000087	SKES1	0.124022	Other
ACH-000090	PC3	-0.576787	Other
ACH-000092	NCIH2452	-0.106634	Other
ACH-000093	PANC0504	0.0674867	Other
ACH-000094	HPAFII	-0.0182315	Other
ACH-000095	D341Med	0.0188881	Other
ACH-000096	G401	0.0379636	Other
ACH-000097	ZR751	-0.0239079	Other
ACH-000098	GAMG	-0.00308923	Other
ACH-000099	SIMA	0.0665034	Other
ACH-000100	RH41	-0.279587	Other
ACH-000101	KE37	-0.0950824	Other
ACH-000103	CAOV4	-0.0765613	Other
ACH-000106	JVM2	0.16599	Other
ACH-000108	KP3	-0.0336486	Other
ACH-000111	HCC1187	-0.0113184	Other
ACH-000113	OCIAML2	-0.168708	Other
ACH-000114	SU8686	-0.138378	Other
ACH-000115	VCAP	0.0593903	Other
ACH-000116	OAW28	0.030270120761241137	Other
ACH-000118	HUPT3	-0.0333667	Other
ACH-000120	CHP212	-0.0901874	Other
ACH-000123	COV434	0.0365508	Other
ACH-000124	OCILY19	-0.0249243	Other
ACH-000127	SLR20	-0.124201	Other
ACH-000128	LN319	-0.037948	Other
ACH-000132	JHOS2	-0.0524555	Other
ACH-000137	8MGBA	-0.0863724	Other
ACH-000138	CFPAC1	0.10158736914016775	Other
ACH-000139	PANC0327	-0.273284	Other
ACH-000141	SNU308	0.16150387293889235	Other
ACH-000142	CAL29	0.10279878206765033	Other
ACH-000143	HCC2429	-0.000158424	Other
ACH-000144	RERFGC1B	-0.054207	Other
ACH-000145	SKLMS1	0.0593402	Other
ACH-000146	THP1	-0.0290842	Other
ACH-000147	T47D	0.0051357	Other
ACH-000148	HS578T	0.0411999	Other
ACH-000149	SKNSH	0.3451805985871842	Other
ACH-000151	JM1	-0.036375	Other
ACH-000152	M059K	-0.0299159	Other
ACH-000153	NCIH2052	0.24364816969499234	Other
ACH-000155	SW1990	-0.324614	Other
ACH-000159	OSRC2	-0.0979126	Other
ACH-000160	BT12	-0.0132968	Other
ACH-000161	CORL105	0.16910373868317227	Other
ACH-000163	SW579	0.0688843	Other
ACH-000164	PANC1	0.0577139	Other
ACH-000167	KE97	0.1622549248965318	Other
ACH-000168	NOMO1	0.0816637	Other
ACH-000169	RD	0.023507424684714763	Other
ACH-000172	TM87	0.1505180839253985	Other
ACH-000174	CAL62	-0.0616885	Other
ACH-000176	LOUNH91	0.056426	Other
ACH-000178	HS766T	-0.048698	Other
ACH-000181	SCC9	-0.405942	Other
ACH-000182	SNU869	0.0544695	Other
ACH-000183	L363	0.15852408624604455	Other
ACH-000187	CORL311	-0.0342898	Other
ACH-000188	SCC25	0.043517315559024834	Other
ACH-000189	RCC10RGB	-0.0967269	Other
ACH-000190	HDMYZ	0.0555776	Other
ACH-000191	BHT101	0.17676052899507272	Other
ACH-000192	MFE280	-0.12726	Other
ACH-000195	SET2	0.14525110594949972	Other
ACH-000198	EOL1	0.13187938897466916	Other
ACH-000200	NMCG1	-0.23256	Other
ACH-000202	COLO320	-0.203447	Other
ACH-000203	NH6	-0.150377	Other
ACH-000204	LP1	0.22996395197457467	Other
ACH-000206	C8166	-0.287336	Other
ACH-000207	DETROIT562	0.15518560730081032	Other
ACH-000208	U178	-0.338993	Other
ACH-000209	SNU1079	0.0255025	Other
ACH-000210	CADOES1	-0.000472509	Other
ACH-000211	DAOY	-0.0600375	Other
ACH-000212	CAL120	0.13035748204940087	Other
ACH-000213	HUPT4	0.12427326495763746	Other
ACH-000215	LN382	0.080261	Other
ACH-000216	JHESOAD1	0.0410929	Other
ACH-000217	JHH6	0.012732471598013412	Other
ACH-000219	A375	-0.00759119	Other
ACH-000221	SNU398	-0.106577	Other
ACH-000222	ASPC1	-0.163212	Other
ACH-000223	HCC1937	-0.288	Other
ACH-000226	SUPM2	-0.00241483	Other
ACH-000227	KPNYN	0.0684515	Other
ACH-000228	BICR31	-0.167187	Other
ACH-000231	KALS1	-0.109665	Other
ACH-000232	U251MG	0.11872221611623454	Other
ACH-000233	DEL	-0.161154	Other
ACH-000234	CAKI2	0.020632855290582695	Other
ACH-000235	PANC0403	0.0513411	Other
ACH-000237	JHOM1	-0.212115	Other
ACH-000238	SCC4	-0.0025042	Other
ACH-000239	HUG1N	0.12303880577338136	Other
ACH-000242	RT4	0.2756704336639696	Other
ACH-000243	DANG	-0.0145186	Other
ACH-000244	DKMG	-0.30405	Other
ACH-000246	SLR23	-0.094622	Other
ACH-000247	OCUM1	0.0516778	Other
ACH-000248	AU565	-0.0607393	Other
ACH-000249	CL11	-0.105879	Other
ACH-000250	KMRC20	-0.0668038	Other
ACH-000251	NCIH2887	0.0837639	Other
ACH-000252	LS1034	-0.0143464	Other
ACH-000253	COLO201	0.0401607	Other
ACH-000255	LMSU	0.021607704047479588	Other
ACH-000256	COV318	-0.0399788	Other
ACH-000257	CORL279	-0.23546	Other
ACH-000258	DU4475	0.00719541	Other
ACH-000259	KELLY	-0.231892	Other
ACH-000260	SKNAS	0.013513608985529162	Other
ACH-000261	RERFLCAI	0.10351844718482012	Other
ACH-000262	UOK101	0.2056792589121844	Other
ACH-000263	KASUMI1	0.31157504021471055	Other
ACH-000264	CALU6	0.10769722896353942	Other
ACH-000265	KP4	-0.110579	Other
ACH-000266	SNU213	-0.0563132	Other
ACH-000268	SNU245	0.00284858	Other
ACH-000269	AM38	0.0867008	Other
ACH-000271	SUDHL10	0.2457930977483954	Other
ACH-000272	SLR24	0.10118537744252323	Other
ACH-000273	SF539	-0.141846	Other
ACH-000274	HS852T	0.15572622430935304	Other
ACH-000276	HCC38	-0.0764215	Other
ACH-000277	HCC1419	-0.0304311	Other
ACH-000278	COV362	0.015349000625202766	Other
ACH-000279	EWS502	-0.106609	Other
ACH-000280	SNU840	0.025280675741947395	Other
ACH-000281	KP2	0.0913216	Other
ACH-000286	SNU1033	-0.0272642	Other
ACH-000288	BT549	-0.0604732	Other
ACH-000290	NCIH209	-0.00633534	Other
ACH-000291	OV90	-0.089478	Other
ACH-000292	NCIH841	0.0313819	Other
ACH-000293	KLE	-0.174957	Other
ACH-000294	NB4	-0.171156	Other
ACH-000295	EM2	0.0909464	Other
ACH-000296	OUMS23	-0.501224	Other
ACH-000302	SNU1077	-0.0796031	Other
ACH-000303	SNU5	-0.0945163	Other
ACH-000304	WM115	-0.211964	Other
ACH-000305	ECGI10	0.0686556	Other
ACH-000307	PK1	0.0812574	Other
ACH-000308	EFO21	0.0707415	Other
ACH-000310	IMR32	-0.516965	Other
ACH-000311	NCIH2122	-0.0260441	Other
ACH-000312	SKNBE2	0.0363864	Other
ACH-000313	KMRC3	-0.0163591	Other
ACH-000315	KARPAS422	0.0709976	Other
ACH-000316	SNU886	0.1839642461953153	Other
ACH-000317	TUHR14TKB	-0.0442415	Other
ACH-000318	TE10	0.0464337	Other
ACH-000319	MPP89	-0.0931577	Other
ACH-000320	PSN1	-0.0784618	Other
ACH-000322	HT144	0.14855692645665344	Other
ACH-000323	42MGBA	-0.154823	Other
ACH-000324	JHOC5	-0.0872245	Other
ACH-000325	SNU620	-0.0849292	Other
ACH-000326	JURLMK1	-0.106206	Other
ACH-000329	CCFSTTG1	-0.141152	Other
ACH-000330	EFM19	0.0399785	Other
ACH-000331	ISTMES2	-0.470428	Other
ACH-000332	YAPC	-0.0968328	Other
ACH-000334	DB	-0.0440517	Other
ACH-000335	MSTO211H	0.12406827052008962	Other
ACH-000336	OCIAML3	-0.104632	Other
ACH-000337	NCIH3122	0.1580031062634009	Other
ACH-000338	SR786	0.3933894400210718	Other
ACH-000339	HCC461	-0.0850624	Other
ACH-000343	NCIH522	0.0255546	Other
ACH-000344	SNU668	-0.0508013	Other
ACH-000345	KPNRTBM1	-0.0138847	Other
ACH-000346	JVM3	-0.192669	Other
ACH-000348	RPMI7951	-0.0788614	Other
ACH-000350	COLO678	0.284558	Other
ACH-000352	HCC1428	0.16544268707797566	Other
ACH-000354	CAPAN1	-0.271852	Other
ACH-000355	NCIH82	0.011344992207435116	Other
ACH-000356	MKN45	-0.176322	Other
ACH-000359	MG63	-0.0367538	Other
ACH-000361	SKHEP1	0.27668921538805225	Other
ACH-000362	MOLM13	-0.0155388	Other
ACH-000363	SKMM2	0.0860066	Other
ACH-000365	SUDHL4	0.1437913788809796	Other
ACH-000366	SKNDZ	-0.00548079	Other
ACH-000367	NCIH226	-0.0729911	Other
ACH-000368	SNU1105	-0.12747	Other
ACH-000370	SNU626	-0.109084	Other
ACH-000371	RL	0.012502525339179386	Other
ACH-000373	SKM1	0.00861526	Other
ACH-000374	HCC1143	-0.321256	Other
ACH-000375	G402	0.3239253941790684	Other
ACH-000376	SF295	-0.0753263	Other
ACH-000377	SNU478	-0.0194225	Other
ACH-000378	NCIH647	0.0736976	Other
ACH-000381	T84	0.20931842991811095	Other
ACH-000383	OE33	0.000945066	Other
ACH-000385	SKRC52	0.2025682729146666	Other
ACH-000387	TF1	0.0829223	Other
ACH-000389	H4	-0.354605	Other
ACH-000390	LUDLU1	0.10040419310128793	Other
ACH-000391	MHHES1	-0.213067	Other
ACH-000393	HLF	-0.0678839	Other
ACH-000395	NCIH520	0.15544897703308289	Other
ACH-000396	J82	-0.0629978	Other
ACH-000397	TEN	0.0219243	Other
ACH-000398	RI1	0.0702146	Other
ACH-000401	COLO800	-0.203919	Other
ACH-000402	BL70	0.2786848124918109	Other
ACH-000403	NCIH747	0.15405070120300668	Other
ACH-000404	K029AX	0.0506952	Other
ACH-000405	MEC1	-0.0345782	Other
ACH-000406	U937	-0.10426	Other
ACH-000407	SNU685	-0.183524	Other
ACH-000408	TE5	-0.077421	Other
ACH-000411	769P	-0.0387174	Other
ACH-000414	NCIH1944	-0.142977	Other
ACH-000415	BICR6	-0.114326	Other
ACH-000416	NCIH838	-0.0359143	Other
ACH-000417	PANC0813	-0.0667962	Other
ACH-000420	SNU449	0.10078063052822858	Other
ACH-000421	SW837	-0.226604	Other
ACH-000422	SNU475	-0.176495	Other
ACH-000424	TC71	-0.0858398	Other
ACH-000425	UACC62	-0.0234081	Other
ACH-000426	KMS20	-0.139116	Other
ACH-000427	NCIN87	0.015705255635184698	Other
ACH-000430	TYKNU	-0.0724018	Other
ACH-000431	NCIH1694	-0.252423	Other
ACH-000433	CAKI1	0.13461562718674722	Other
ACH-000434	NCIH1915	0.00167794	Other
ACH-000435	EFE184	-0.0643407	Other
ACH-000436	OCIMY7	0.0593837	Other
ACH-000437	SW1088	-0.108345	Other
ACH-000438	LU65	-0.00412226	Other
ACH-000441	SH4	-0.00380847	Other
ACH-000442	RERFLCSQ1	-0.0676414	Other
ACH-000444	LU99	-0.0209932	Other
ACH-000445	KNS60	0.0578896	Other
ACH-000446	KPNSI9S	0.22074608685285993	Other
ACH-000448	NCIH1666	0.0702382	Other
ACH-000450	MELHO	-0.182124	Other
ACH-000452	TE8	0.10729915494476955	Other
ACH-000454	HCC95	-0.00278083	Other
ACH-000455	LN428	0.017830962533876345	Other
ACH-000456	BCPAP	-0.042843	Other
ACH-000458	CJM	0.020114046350584537	Other
ACH-000459	TUHR10TKB	0.2696349913399382	Other
ACH-000460	SNU8	-0.0516161	Other
ACH-000461	SNU1196	0.1303133921021618	Other
ACH-000463	NCIH460	-0.0419956	Other
ACH-000464	CAS1	-0.0140273	Other
ACH-000466	SNU216	0.025734599047332198	Other
ACH-000467	HCC56	0.1106340415856881	Other
ACH-000468	PK45H	0.0850092	Other
ACH-000469	YH13	0.0831906	Other
ACH-000470	SW1463	-0.213659	Other
ACH-000471	LI7	-0.112433	Other
ACH-000472	HSC2	-0.0413281	Other
ACH-000473	RT112	0.17212593887366082	Other
ACH-000475	HUH1	0.015254545992415332	Other
ACH-000476	JHH4	0.0790346	Other
ACH-000477	MALME3M	0.21138731478306091	Other
ACH-000478	SNU387	-0.139639	Other
ACH-000479	KNS81	0.0992208	Other
ACH-000480	HUH7	0.0686436	Other
ACH-000481	NCIH2170	0.0628245	Other
ACH-000483	SNU182	-0.0832413	Other
ACH-000484	VMRCRCW	-0.130006	Other
ACH-000485	GSU	0.1889150406485068	Other
ACH-000486	KU1919	0.1406890488545971	Other
ACH-000487	F36P	0.14493829387653553	Other
ACH-000488	TE11	-0.0559788	Other
ACH-000489	SW1116	0.0394553	Other
ACH-000490	SF767	-0.0102517	Other
ACH-000491	NCIH716	0.14505072072786862	Other
ACH-000493	SNU423	-0.166843	Other
ACH-000495	TUHR4TKB	0.12677152133990424	Other
ACH-000496	NCIH1792	-0.124243	Other
ACH-000498	KO52	0.0383584	Other
ACH-000499	EW8	0.0727513	Other
ACH-000500	SNU46	0.39978499016923674	Other
ACH-000501	LS123	0.0561023	Other
ACH-000502	TCCPAN2	-0.029285	Other
ACH-000503	BICR16	-0.317846	Other
ACH-000504	SNB75	-0.16658	Other
ACH-000505	RKN	-0.0546302	Other
ACH-000507	KE39	0.0756448	Other
ACH-000510	NCIH1299	-0.0204412	Other
ACH-000511	CALU1	-0.108154	Other
ACH-000512	INA6	0.1324064013505332	Other
ACH-000514	NCIH1092	-0.0375712	Other
ACH-000515	HCC33	-0.0516366	Other
ACH-000516	CAL78	-0.295824	Other
ACH-000517	SNU410	0.0296341	Other
ACH-000518	CAL33	-0.10305	Other
ACH-000519	PEER	-0.166268	Other
ACH-000520	59M	-0.102172	Other
ACH-000521	NCIH2030	0.19280890245005602	Other
ACH-000522	UMUC3	-0.00933476	Other
ACH-000524	KURAMOCHI	-0.0405284	Other
ACH-000525	NCIH2171	-0.0975791	Other
ACH-000527	OVISE	-0.0379953	Other
ACH-000528	ABC1	0.026758873193141672	Other
ACH-000532	SNU61	-0.149664	Other
ACH-000533	NCIH2004RT	-0.186853	Other
ACH-000535	BXPC3	-0.131573	Other
ACH-000537	SNU761	-0.0935505	Other
ACH-000541	KMS34	0.21860113225042407	Other
ACH-000542	HEYA8	0.1400050578625021	Other
ACH-000544	OE21	-0.0407275	Other
ACH-000545	VMCUB1	-0.152233	Other
ACH-000546	HSC4	0.0204814	Other
ACH-000547	HT1197	-0.251411	Other
ACH-000548	BHY	-0.0610977	Other
ACH-000549	SNU1076	0.1199121471325024	Other
ACH-000550	IGR39	0.00849701	Other
ACH-000551	K562	0.24840992762758843	Other
ACH-000552	HT29	-0.0218669	Other
ACH-000554	UACC893	-0.171362	Other
ACH-000556	SIHA	0.0840274	Other
ACH-000557	AML193	0.21224639229583428	Other
ACH-000558	A172	-0.00171379	Other
ACH-000559	NCIH1836	0.28847794359922285	Other
ACH-000561	TDOTT	-0.14458	Other
ACH-000562	HCC78	0.13618882825983614	Other
ACH-000563	EBC1	0.0989921	Other
ACH-000565	RCM1	0.3664584692716183	Other
ACH-000567	ST486	0.12762467673197353	Other
ACH-000569	ISTMES1	0.0813757	Other
ACH-000570	YKG1	-0.0730612	Other
ACH-000571	T98G	0.0848949	Other
ACH-000573	MDAMB436	-0.214624	Other
ACH-000576	KMS27	0.22192261960381368	Other
ACH-000577	JHH2	0.1517956387553727	Other
ACH-000579	UACC257	-0.0218574	Other
ACH-000580	C32	-0.0711788	Other
ACH-000581	SNU16	-0.0505241	Other
ACH-000583	MC116	0.0060211	Other
ACH-000584	JHOS4	-0.524285	Other
ACH-000585	EPLC272H	0.11966887790962233	Other
ACH-000587	NCIH1975	-0.0267668	Other
ACH-000588	KMS26	0.22801523584560981	Other
ACH-000589	NCIH1437	0.034929	Other
ACH-000591	LN235	0.00614044	Other
ACH-000593	BC3C	-0.530305	Other
ACH-000595	LN229	-0.0269958	Other
ACH-000596	LCLC97TM1	-0.185531	Other
ACH-000597	TTC709	-0.19235	Other
ACH-000599	PATU8902	0.000260548	Other
ACH-000601	MIAPACA2	0.018604287209707256	Other
ACH-000602	M07E	0.000289011	Other
ACH-000604	KYO1	0.035759618729858125	Other
ACH-000605	TE6	-0.00776829	Other
ACH-000606	PECAPJ34CLONEC12	0.00353492	Other
ACH-000607	KYM1	-0.038969	Other
ACH-000608	COV644	0.0746308	Other
ACH-000609	SF126	-0.0061401	Other
ACH-000614	RVH421	-0.132575	Other
ACH-000616	HS746T	-0.486406	Other
ACH-000618	SNU1041	-0.0310226	Other
ACH-000619	PECAPJ15	-0.0926217	Other
ACH-000620	JHH1	0.0345818	Other
ACH-000621	MDAMB157	0.0779336	Other
ACH-000622	KNS42	0.0873644	Other
ACH-000623	SNU201	-0.0393787	Other
ACH-000624	HCC1806	-0.00883351	Other
ACH-000627	LCLC103H	-0.170474	Other
ACH-000630	YD8	-0.144232	Other
ACH-000631	KS1	-0.25514	Other
ACH-000632	HS944T	-0.196557	Other
ACH-000633	FU97	-0.063942	Other
ACH-000634	LN340	-0.0141502	Other
ACH-000637	KYSE520	0.0540598	Other
ACH-000638	NCIH441	-0.566807	Other
ACH-000639	NCIH211	-0.0152109	Other
ACH-000645	JL1	-0.148581	Other
ACH-000646	OVMANA	0.15367062528323325	Other
ACH-000647	TE1	0.0113213	Other
ACH-000648	NCIH28	0.014522871224653601	Other
ACH-000649	786O	0.0821319	Other
ACH-000651	SW620	0.051810621365846084	Other
ACH-000652	SUIT2	-0.00128265	Other
ACH-000653	JJN3	-0.00392964	Other
ACH-000654	RAJI	0.16644930963251572	Other
ACH-000655	SF268	-0.00447258	Other
ACH-000656	SUDHL8	0.0495351	Other
ACH-000657	A2780	-0.0626236	Other
ACH-000660	SUDHL5	-0.17639	Other
ACH-000661	WM1799	0.16393361728353334	Other
ACH-000662	CORL23	0.0255324	Other
ACH-000663	OVTOKO	0.20605301140331933	Other
ACH-000664	SUDHL1	-0.0279102	Other
ACH-000665	SKMES1	-0.126407	Other
ACH-000666	NCIH1355	0.0760875	Other
ACH-000667	HCC44	0.0647902	Other
ACH-000668	HCC70	-0.0144878	Other
ACH-000671	HUH6	-0.046948	Other
ACH-000672	IALM	-0.134726	Other
ACH-000673	LN443	0.0316021	Other
ACH-000676	LN464	-0.082174	Other
ACH-000677	SW1573	-0.010897	Other
ACH-000681	A549	0.16950496560470246	Other
ACH-000682	SNU1066	0.0193525	Other
ACH-000683	SNU503	0.13456322663638562	Other
ACH-000684	KMRC1	0.0705301	Other
ACH-000685	L33	0.11728345113259844	Other
ACH-000688	OV7	0.0445754	Other
ACH-000693	KYSE180	0.0685169	Other
ACH-000694	TE9	0.00289792	Other
ACH-000695	CORL47	0.15812484648218336	Other
ACH-000696	OVCAR8	-0.0312936	Other
ACH-000697	A3KAW	-0.29538	Other
ACH-000698	DMS53	-0.0869845	Other
ACH-000699	HCC1395	-0.0209087	Other
ACH-000700	NCIH2882	-0.268526	Other
ACH-000701	RMUGS	-0.0402337	Other
ACH-000702	L1236	-0.0608505	Other
ACH-000704	OAW42	0.0652138	Other
ACH-000706	EKVX	-0.0481906	Other
ACH-000709	KMRC2	0.18583019657524702	Other
ACH-000711	JIMT1	-0.0765887	Other
ACH-000713	CAOV3	0.17975081781013016	Other
ACH-000714	KMS11	0.0458717	Other
ACH-000716	TT2609C02	-0.0597155	Other
ACH-000717	COLO680N	-0.0153988	Other
ACH-000718	NCIH2291	-0.120461	Other
ACH-000719	RMGI	-0.00504897	Other
ACH-000720	TCCSUP	-0.269479	Other
ACH-000721	HMC18	0.031187504809461787	Other
ACH-000722	SNUC1	0.13204461772829648	Other
ACH-000724	HT1376	-0.0377134	Other
ACH-000725	HCC202	-0.0969858	Other
ACH-000732	PECAPJ41CLONED2	-0.0660634	Other
ACH-000734	JHH5	-0.025831	Other
ACH-000735	PECAPJ49	0.0330344	Other
ACH-000736	SNU601	-0.099583	Other
ACH-000738	GB1	-0.0203438	Other
ACH-000739	HEPG2	0.12573570629796288	Other
ACH-000740	A253	0.0805643	Other
ACH-000741	UBLC1	0.0858482	Other
ACH-000746	GSS	-0.107838	Other
ACH-000747	NCIH1703	-0.220298	Other
ACH-000748	SJSA1	-0.0352993	Other
ACH-000749	DMS273	0.2199888200991185	Other
ACH-000753	JMSU1	-0.0263458	Other
ACH-000754	L428	0.27450097411870555	Other
ACH-000756	GI1	-0.169849	Other
ACH-000757	A427	0.10868696000453196	Other
ACH-000758	MKN74	-0.0628913	Other
ACH-000760	LNZ308	-0.0248317	Other
ACH-000762	YD38	-0.124116	Other
ACH-000763	MM1S	0.061346292572339985	Other
ACH-000764	SH10TC	-0.026524	Other
ACH-000765	WM983B	-0.00780722	Other
ACH-000766	NCIH1648	0.10056566876736955	Other
ACH-000767	NCIH526	-0.0309679	Other
ACH-000768	MDAMB231	0.011774069422199898	Other
ACH-000769	LK2	0.0792272	Other
ACH-000770	P31FUJ	-0.34198	Other
ACH-000771	BICR56	-0.0275613	Other
ACH-000773	KIJK	-0.0475957	Other
ACH-000774	RERFLCAD2	-0.316682	Other
ACH-000775	NCIH727	0.0225099	Other
ACH-000776	ONS76	0.2753519056163084	Other
ACH-000777	KYSE30	0.0216818	Other
ACH-000778	HSC3	0.0637602	Other
ACH-000781	NCIH2023	0.0469863	Other
ACH-000782	SEM	-0.179245	Other
ACH-000783	CAMA1	-0.0187362	Other
ACH-000784	KYSE70	0.15204813571875034	Other
ACH-000785	NCIH2126	0.012366614860409027	Other
ACH-000787	LXF289	0.0971645	Other
ACH-000788	A2058	-0.0415585	Other
ACH-000790	SHP77	-0.00236093	Other
ACH-000791	RERFLCAD1	0.1626950128636355	Other
ACH-000792	BFTC909	-0.202503	Other
ACH-000793	KATOIII	-0.0399112	Other
ACH-000794	BICR22	0.0355345	Other
ACH-000796	MCAS	0.10991917934869552	Other
ACH-000798	CL40	0.23237336292292995	Other
ACH-000799	HS695T	0.20110951628016255	Other
ACH-000800	NCIH446	0.11547132434415067	Other
ACH-000801	HS936T	0.0464628	Other
ACH-000802	BFTC905	0.18491092855674246	Other
ACH-000804	NB1	-0.00298261	Other
ACH-000805	COLO679	-0.184015	Other
ACH-000807	SNU738	0.041293	Other
ACH-000809	KYSE410	0.00622393	Other
ACH-000810	SKMEL30	-0.184186	Other
ACH-000811	SKOV3	-0.0237207	Other
ACH-000817	RPMI8226	0.0731499	Other
ACH-000819	LN18	-0.127753	Other
ACH-000820	SW403	-0.102631	Other
ACH-000821	EJM	0.12373078941192395	Other
ACH-000822	SKMEL24	0.037062176534981416	Other
ACH-000823	KYSE140	-0.0255857	Other
ACH-000824	KYSE510	0.0236068	Other
ACH-000826	CAL12T	0.076487	Other
ACH-000827	WM793	-0.0318998	Other
ACH-000829	HUNS1	0.18180739085635556	Other
ACH-000831	HEC50B	-0.0902461	Other
ACH-000832	CAL27	-0.265834	Other
ACH-000833	RH30	0.0059733	Other
ACH-000834	UMUC1	0.0799591	Other
ACH-000835	GCT	-0.0156617	Other
ACH-000836	YD15	0.15685929986158684	Other
ACH-000837	NCIH322	-0.074302	Other
ACH-000838	AMO1	-0.0756687	Other
ACH-000839	SCABER	0.026551970125980387	Other
ACH-000840	HCC366	0.0780455	Other
ACH-000841	NCIH2087	-0.00161992	Other
ACH-000843	HARA	-0.10068	Other
ACH-000845	NCIH1373	0.14713710259337665	Other
ACH-000846	FADU	-0.00718691	Other
ACH-000847	HGC27	0.0817626	Other
ACH-000848	JHH7	0.0930257	Other
ACH-000849	MDAMB468	0.0175094	Other
ACH-000851	MORCPR	-0.077922	Other
ACH-000853	NCIH661	-0.0335784	Other
ACH-000855	KYSE150	0.0987727	Other
ACH-000856	CAL51	0.0872395	Other
ACH-000858	KNS62	-0.0117266	Other
ACH-000859	HCC1954	-0.201324	Other
ACH-000860	NCIH358	-0.0749667	Other
ACH-000861	HOP62	-0.219798	Other
ACH-000862	KMBC2	0.0830892	Other
ACH-000863	DBTRG05MG	-0.0213418	Other
ACH-000864	COLO684	-0.187842	Other
ACH-000865	KYSE450	0.0590796	Other
ACH-000866	NCIH1048	0.1652559323697604	Other
ACH-000867	CHAGOK1	0.0625404	Other
ACH-000869	NCIH1568	-0.0662958	Other
ACH-000871	NCIH510	0.016348163865816563	Other
ACH-000872	HCC515	-0.0435931	Other
ACH-000873	KYSE270	0.0957264	Other
ACH-000874	RS411	-0.434128	Other
ACH-000876	MDAMB415	-0.00621448	Other
ACH-000878	HCC15	0.4950104972055617	Other
ACH-000879	MFE296	-0.0376787	Other
ACH-000880	AGS	-0.00776365	Other
ACH-000881	MELJUSO	0.0292191	Other
ACH-000882	IGR1	-0.0309604	Other
ACH-000884	MDAMB435S	0.20884179799065497	Other
ACH-000885	TOV21G	0.2697670262903823	Other
ACH-000886	NCIH2009	0.0846937	Other
ACH-000887	SF172	-0.0119248	Other
ACH-000888	NCIH1793	0.0666106	Other
ACH-000889	KMM1	-0.0525591	Other
ACH-000890	SW1271	-0.103569	Other
ACH-000894	NCIH1869	-0.169638	Other
ACH-000896	647V	0.0987017	Other
ACH-000898	SNU719	-0.110339	Other
ACH-000899	WM88	0.0838159	Other
ACH-000900	NCIH23	-0.0465152	Other
ACH-000901	HCC1359	0.1149826496885944	Other
ACH-000903	FTC133	0.021102819428828308	Other
ACH-000905	5637	-0.0533415	Other
ACH-000906	ES2	0.10586438506949283	Other
ACH-000907	SNU349	-0.335782	Other
ACH-000910	MDAMB453	0.12001466950216935	Other
ACH-000911	NUGC3	0.0898321	Other
ACH-000912	NCIH2286	-0.157175	Other
ACH-000913	ESS1	-0.147295	Other
ACH-000914	HT	0.0652521	Other
ACH-000915	IPC298	-0.164528	Other
ACH-000916	NCIH1573	0.0381411	Other
ACH-000917	TE4	-0.146252	Other
ACH-000919	IM95	0.0353497	Other
ACH-000920	CMLT1	-0.202	Other
ACH-000921	NCIH157DM	-0.319269	Other
ACH-000922	RCHACV	-0.0385908	Other
ACH-000924	NCIH2172	-0.122105	Other
ACH-000926	HT55	0.025451202819943557	Other
ACH-000928	JHUEM1	-0.139527	Other
ACH-000929	NCIH2110	0.0322825	Other
ACH-000932	SNU1	0.028871023385024577	Other
ACH-000934	MDAMB361	-0.0979699	Other
ACH-000935	MDST8	-0.00311374	Other
ACH-000936	EFO27	-0.0417974	Other
ACH-000937	PF382	-0.111344	Other
ACH-000938	NALM6	-0.0211358	Other
ACH-000939	SKUT1	-0.0535772	Other
ACH-000941	HEC1B	-0.14956	Other
ACH-000943	RKO	-0.0314069	Other
ACH-000944	NAMALWA	-0.0593025	Other
ACH-000945	NCIH650	-0.00472996	Other
ACH-000946	HEC265	-0.0666561	Other
ACH-000947	OVK18	0.0973136	Other
ACH-000948	2313287	-0.254982	Other
ACH-000950	LOVO	-0.0937907	Other
ACH-000953	SUPT1	0.0741959	Other
ACH-000956	22RV1	-0.207038	Other
ACH-000957	LS180	-0.177652	Other
ACH-000958	SW48	0.0905184	Other
ACH-000959	SNUC4	-0.120105	Other
ACH-000960	REH	-0.141604	Other
ACH-000961	ISHIKAWAHERAKLIO02ER	0.0513654	Other
ACH-000962	OC314	-0.0545663	Other
ACH-000963	CCK81	0.2356047013944457	Other
ACH-000965	RL952	0.0993551	Other
ACH-000966	IGROV1	0.16314870304343704	Other
ACH-000968	COLO792	-0.130019	Other
ACH-000969	KM12	0.0240974	Other
ACH-000970	SNUC5	0.017235501121691005	Other
ACH-000971	HCT116	0.13155088509939897	Other
ACH-000972	HEC151	0.063984	Other
ACH-000973	639V	-0.0329092	Other
ACH-000974	SNGM	-0.0262219	Other
ACH-000975	HCC2450	0.11106989420115121	Other
ACH-000976	HUCCT1	-0.375081	Other
ACH-000977	LNCAPCLONEFGC	-0.131618	Other
ACH-000978	EN	0.0549451	Other
ACH-000979	DU145	0.028665024964704515	Other
ACH-000980	NCIH1155	0.00506531	Other
ACH-000983	KCL22	0.0673648	Other
ACH-000984	HEC6	-0.133857	Other
ACH-000985	LS411N	-0.352959	Other
ACH-000986	HT115	-0.114426	Other
ACH-000988	MFE319	-0.0337454	Other
ACH-000991	SNU81	-0.145932	Other
ACH-000993	JHUEM7	-0.250656	Other
ACH-000994	HEC59	0.014182815293073872	Other
ACH-000995	JURKAT	0.0985026	Other
ACH-000996	HEC251	-0.114386	Other
ACH-000997	HCT15	0.025298387864092435	Other
ACH-001001	143B	0.0971719	Other
ACH-001016	BECKER	-0.0841456	Other
ACH-001020	BT16	0.0918236	Other
ACH-001028	CHLA06ATRT	0.011216342871403683	Other
ACH-001029	CHLA10	-0.130552	Other
ACH-001031	CHLA266	0.15504382263181468	Other
ACH-001033	CHLA57	-0.0824361	Other
ACH-001036	CMK115	-0.036217	Other
ACH-001038	COGE352	0.0810525	Other
ACH-001039	COLO205	-0.2632	Other
ACH-001041	CHL1DM	0.0360791	Other
ACH-001048	COV504	-0.00448248	Other
ACH-001050	CW9019	0.12255951269285831	Other
ACH-001053	D425	-0.0839596	Other
ACH-001054	D458	-0.0491608	Other
ACH-001061	DLD1	0.039579815753024224	Other
ACH-001065	EVSAT	-0.136544	Other
ACH-001067	F5	0.0439638	Other
ACH-001075	NCIH292	0.023931535100638453	Other
ACH-001081	HCC2998	-0.0942396	Other
ACH-001096	JR	0.19335097903460974	Other
ACH-001098	KCIMOH1	-0.0456855	Other
ACH-001099	KD	0.031112973026978873	Other
ACH-001107	KP1N	-0.0802783	Other
ACH-001111	L82	-0.211618	Other
ACH-001119	MAC2A	0.11254469373320547	Other
ACH-001126	MOGGUVW	-0.134964	Other
ACH-001128	MON	0.0878883	Other
ACH-001129	MONOMAC1	-0.104014	Other
ACH-001134	MYLA	-0.151728	Other
ACH-001137	NCIH1993	-0.108437	Other
ACH-001145	OC316	-0.0663423	Other
ACH-001151	OVCAR5	-0.0018808	Other
ACH-001163	CCLFPEDS0001T	0.0372332	Other
ACH-001164	CCLFPEDS0003T	-0.168824	Other
ACH-001172	U251MGDM	-0.0325773	Other
ACH-001183	RT11284	0.0925654	Other
ACH-001184	SCMCRM2	0.033396699823088905	Other
ACH-001188	SHSY5Y	-0.0871198	Other
ACH-001190	SKMEL2	-0.195414	Other
ACH-001192	SKNEP1	-0.102131	Other
ACH-001193	SKPNDW	0.010116551923797422	Other
ACH-001194	SKRC31	0.019647842640472098	Other
ACH-001196	SMSCTR	-0.00197065	Other
ACH-001197	SMZ1	0.039136769942838635	Other
ACH-001205	TC32	-0.0633713	Other
ACH-001211	TTC549	-0.127354	Other
ACH-001227	UPCISCC090	-0.0112675	Other
ACH-001228	UPCISCC152	0.0605774	Other
ACH-001229	UPCISCC154	-0.0229545	Other
ACH-001232	UW228	0.20177875021019392	Other
ACH-001233	VMRCLCD	-0.0197721	Other
ACH-001239	WM2664	0.0978837	Other
ACH-001270	127399	0.10963364534710235	Other
ACH-001274	SW982	0.0768919	Other
ACH-001275	OSA1777	-0.0370616	Other
ACH-001277	YAMATO	-0.108019	Other
ACH-001278	BIN67	-0.0938579	Other
ACH-001279	SCCOHT1	0.15598744935391987	Other
ACH-001280	SCS214	-0.045485	Other
ACH-001283	TC106	-0.136202	Other
ACH-001289	COGAR359	0.18689416199484374	Other
ACH-001295	Y79	-0.0536703	Other
ACH-001300	CHLA15	0.1670370488087491	Other
ACH-001301	COGN278	0.10121858809951409	Other
ACH-001302	COGN305	0.0965949	Other
ACH-001303	NB1643	-0.000436637	Other
ACH-001306	8305C	0.11181914018275271	Other
ACH-001307	8505C	-0.0244397	Other
ACH-001310	HA1E	0.10024033304939614	Other
ACH-001318	PLCPRF5	-0.0420337	Other
ACH-001322	CME1	-0.269106	Other
ACH-001328	A431	0.10318853855584914	Other
ACH-001329	ANGMCSS	0.0793788	Other
ACH-001331	BICR10	-0.14355	Other
ACH-001332	BICR78	0.11486020917790624	Other
ACH-001333	C33A	0.038016904124742366	Other
ACH-001334	C4I	-0.0574188	Other
ACH-001335	C4II	-0.107827	Other
ACH-001336	CASKI	-0.0632888	Other
ACH-001338	CHP134	-0.0170045	Other
ACH-001340	COV413A	0.0735175	Other
ACH-001341	DOTC24510	0.00513971	Other
ACH-001344	GIMEN	-0.40952	Other
ACH-001345	GP5D	-0.00116451	Other
ACH-001346	H103	-0.10464	Other
ACH-001347	H157	0.0712637	Other
ACH-001353	JOPACA1	-0.138491	Other
ACH-001354	LAN2	0.066562	Other
ACH-001356	MB1	0.0462037	Other
ACH-001360	MS751	-0.0176013	Other
ACH-001366	NGP	0.051934290198308274	Other
ACH-001367	NMB	-0.209285	Other
ACH-001368	OACM51	0.078901	Other
ACH-001370	OCIP5X	-0.385663	Other
ACH-001374	PA1	-0.135693	Other
ACH-001375	PACADD119	0.1409501799513139	Other
ACH-001377	PACADD137	-0.141592	Other
ACH-001379	PACADD161	0.017735395780101762	Other
ACH-001380	PACADD165	-0.0522896	Other
ACH-001382	PACADD188	0.0449779	Other
ACH-001385	RPMI2650	0.0611332	Other
ACH-001386	SCLC22H	0.0095854	Other
ACH-001388	SUM102PT	-0.00199834	Other
ACH-001389	SUM1315MO2	-0.156747	Other
ACH-001390	SUM149PT	-0.377195	Other
ACH-001391	SUM159PT	0.0795121	Other
ACH-001392	SUM185PE	-0.0373663	Other
ACH-001393	SUM190PT	0.0797219	Other
ACH-001394	SUM229PE	-0.053503	Other
ACH-001396	SUM52PE	0.2665168949344171	Other
ACH-001398	SW156	0.016711604028958577	Other
ACH-001399	SW626	-0.0633728	Other
ACH-001400	SW954	0.0639537	Other
ACH-001401	SW13	0.22342647996226808	Other
ACH-001402	SW756	0.20075412670896298	Other
ACH-001403	TO14	0.00866478	Other
ACH-001407	UMUC13	0.00545729	Other
ACH-001408	UMUC14	-0.527113	Other
ACH-001409	UMUC16	-0.105778	Other
ACH-001411	UMUC5	0.0486884	Other
ACH-001412	UMUC10	-0.061373	Other
ACH-001413	UMUC11	-0.0398789	Other
ACH-001414	UMUC6	-0.316126	Other
ACH-001415	UMUC7	-0.0034441	Other
ACH-001416	UMUC9	-0.379601	Other
ACH-001418	UWB1289	-0.120888	Other
ACH-001419	VP229	-0.0844043	Other
ACH-001421	WERIRB1	0.049955350622953566	Other
ACH-001422	WPE1NA22	-0.0127437	Other
ACH-001430	TC138	-0.0795535	Other
ACH-001431	TC205	-0.376243	Other
ACH-001433	CCLFPEDS0008T	-0.171347	Other
ACH-001436	1411H	0.10851869620291402	Other
ACH-001442	A388	-0.136552	Other
ACH-001443	ASH3	0.2329262892802557	Other
ACH-001450	BLUE1	0.19931507551727815	Other
ACH-001451	BOKU	-0.0135456	Other
ACH-001453	BPH1	-0.0865731	Other
ACH-001454	C10	0.059131919446862656	Other
ACH-001458	C75	-0.029494	Other
ACH-001459	C80	0.028821087840781905	Other
ACH-001460	C84	0.0620741	Other
ACH-001461	C99	0.016688362383071732	Other
ACH-001484	CI	0.1742480074183441	Other
ACH-001494	EGI1	-0.0391093	Other
ACH-001495	EMTOKA	0.11731009875289289	Other
ACH-001496	ESO26	-0.02739	Other
ACH-001497	ESO51	0.1662183115883867	Other
ACH-001498	FARAGE	0.3144627328388151	Other
ACH-001500	FLO1	-0.038379	Other
ACH-001502	GCT27	-0.212599	Other
ACH-001508	H314	0.051373980950283886	Other
ACH-001509	H357	-0.0705108	Other
ACH-001510	H376	-0.00955596	Other
ACH-001511	H413	0.071098	Other
ACH-001513	HCA1	0.0337736	Other
ACH-001515	HCS2	-0.00920006	Other
ACH-001517	HEC1	0.0918015	Other
ACH-001518	HEC116	0.00278338	Other
ACH-001520	HG3	0.21397933075386336	Other
ACH-001521	HKA1	0.0882056	Other
ACH-001522	HMY1	0.014900136694382442	Other
ACH-001523	HSC1	0.022745141968217357	Other
ACH-001524	HSC5	0.13662693110141857	Other
ACH-001525	HT3	-0.0583447	Other
ACH-001528	IHH4	0.11707297372375328	Other
ACH-001529	JAR	-0.0605074	Other
ACH-001530	JEG3	-0.060633	Other
ACH-001532	JMURTK2	-0.0418708	Other
ACH-001533	KARPAS1718	-0.0284141	Other
ACH-001536	KKU100	-0.0497579	Other
ACH-001538	KKU213	-0.0494612	Other
ACH-001539	KML1	-0.121483	Other
ACH-001542	KON	-0.259858	Other
ACH-001543	KOSC2	-0.0613532	Other
ACH-001544	KYAE1	-0.347305	Other
ACH-001547	LO68	-0.185144	Other
ACH-001548	LS	-0.0664734	Other
ACH-001549	LU135	0.029243634849791623	Other
ACH-001550	MCC13	-0.00257045	Other
ACH-001551	MCC142	0.048619	Other
ACH-001552	MCC26	-0.147125	Other
ACH-001554	MEL202	0.00213289	Other
ACH-001555	MERO14	-0.00136792	Other
ACH-001556	MERO25	-0.0365236	Other
ACH-001557	MERO41	0.0402994	Other
ACH-001558	MERO48A	0.0354931	Other
ACH-001559	MERO82	-0.0561509	Other
ACH-001560	MERO83	-0.166296	Other
ACH-001562	MERO95	-0.264222	Other
ACH-001563	MM127	-0.323834	Other
ACH-001566	MM370	-0.016338	Other
ACH-001567	MM383	-0.0865118	Other
ACH-001568	MM386	-0.143319	Other
ACH-001570	MM426	-0.241243	Other
ACH-001574	MOLM14	-0.112859	Other
ACH-001577	MUTZ8	0.0354267	Other
ACH-001578	NCCIT	0.16441818250487544	Other
ACH-001603	NH12	0.2141479089385697	Other
ACH-001605	NO10	-0.097647	Other
ACH-001606	NO11	-0.0512763	Other
ACH-001607	NOZ	-0.0205925	Other
ACH-001608	NP2	-0.0412226	Other
ACH-001609	NP3	-0.171982	Other
ACH-001611	NP8	-0.240057	Other
ACH-001613	OCIAML4	-0.072189	Other
ACH-001616	OCILY18	-0.0101144	Other
ACH-001618	OCIM2	0.043557470088832435	Other
ACH-001619	OCUG1	0.2555455325382603	Other
ACH-001622	ONDA7	0.10006020309475291	Other
ACH-001623	ONDA8	-0.107318	Other
ACH-001624	ONDA9	0.010101325702682067	Other
ACH-001625	OSC19	-0.0573792	Other
ACH-001626	OSC20	-0.103293	Other
ACH-001627	P4E6	-0.0625354	Other
ACH-001628	PEA1	0.21773433206082096	Other
ACH-001630	PEO1	-0.161342	Other
ACH-001632	PEO4	0.00631307	Other
ACH-001634	PGA1	-0.208205	Other
ACH-001639	ROS50	0.19839257751188674	Other
ACH-001641	SAT	0.12984387108829853	Other
ACH-001642	SCC3	-0.0696178	Other
ACH-001643	SCCH196	-0.0306472	Other
ACH-001645	SEKI	0.26971866648421533	Other
ACH-001647	SHI1	0.1780074572725539	Other
ACH-001648	SHMAC4	-0.101337	Other
ACH-001649	SHMAC5	0.0190855	Other
ACH-001650	SISO	-0.0584417	Other
ACH-001651	SKGI	0.017044836189007102	Other
ACH-001652	SKGII	0.0098972	Other
ACH-001653	SKGT2	0.0696908	Other
ACH-001654	SKGT4	0.1845440401878865	Other
ACH-001655	SKN	-0.238089	Other
ACH-001656	SKNO1	0.00853875	Other
ACH-001662	SNU2372	-0.267832	Other
ACH-001664	SNU638	-0.152052	Other
ACH-001668	SUSA	0.0344163	Other
ACH-001669	TANOUE	0.0668948	Other
ACH-001670	TASK1	-0.159893	Other
ACH-001673	TFK1	-0.0111075	Other
ACH-001674	TGW	0.11011975787993375	Other
ACH-001675	TR146	-0.0155759	Other
ACH-001676	TY82	0.0495489	Other
ACH-001677	U2904	-0.238615	Other
ACH-001683	UACC3133	-0.0832871	Other
ACH-001685	UHO1	0.040700551679344756	Other
ACH-001687	UMRC3	-0.0619708	Other
ACH-001688	UMRC7	0.0181835	Other
ACH-001690	UPCISCC026	-0.134618	Other
ACH-001691	UPCISCC029A	-0.054752	Other
ACH-001692	UPCISCC040	-0.0372469	Other
ACH-001694	UPCISCC074	-0.0912267	Other
ACH-001695	UPCISCC099	-0.0167393	Other
ACH-001696	UPCISCC111	0.065439	Other
ACH-001698	UPCISCC116	0.14058941667253366	Other
ACH-001699	UPCISCC131	-0.0621462	Other
ACH-001701	UPCISCC200	0.16450779812167063	Other
ACH-001702	VAESBJ	0.1819302351352888	Other
ACH-001707	WAOSEL	0.14799092558953925	Other
ACH-001709	WSUNHL	0.014087482969354588	Other
ACH-001711	PFSK1	0.00081736	Other
ACH-001719	OCIC4P	-0.0466277	Other
ACH-001735	SEMK2	0.0570992	Other
ACH-001736	HB1119	-0.159687	Other
ACH-001737	CTV1DM	0.1846535155292996	Other
ACH-001740	RH28	-0.0145623	Other
ACH-001745	RHJT	-0.326745	Other
ACH-001750	TTC442	-0.0309114	Other
ACH-001765	RH4	-0.264496	Other
ACH-001786	SNU1544	-0.102522	Other
ACH-001791	LPS6	-0.209261	Other
ACH-001793	LPS27	0.0873869	Other
ACH-001794	93T449	-0.0732863	Other
ACH-001795	94T778	-0.157075	Other
ACH-001796	95T1000	-0.491054	Other
ACH-001799	LPS141	-0.14587	Other
ACH-001802	LPS853	-0.201876	Other
ACH-001804	LPS510	-0.174642	Other
ACH-001814	OS252	-0.028736	Other
ACH-001819	MFM223	0.0136267	Other
ACH-001820	COLO824	0.10350088350610531	Other
ACH-001834	ICC10	-0.223824	Other
ACH-001835	ICC106	0.073635	Other
ACH-001836	ICC108	0.19518374421010162	Other
ACH-001838	ICC12	-0.0602036	Other
ACH-001839	ICC137	-0.116197	Other
ACH-001841	ICC15	-0.0629723	Other
ACH-001842	ICC2	0.0828237	Other
ACH-001843	ICC3	0.010789	Other
ACH-001844	ICC4	0.0335735	Other
ACH-001848	ICC8	0.00326444	Other
ACH-001849	ICC9	0.1381885847980462	Other
ACH-001850	G415	-0.126478	Other
ACH-001852	HKGZCC	-0.0532326	Other
ACH-001853	KMCH1	0.0779909	Other
ACH-001856	RBE	-0.162673	Other
ACH-001857	SG231	-0.235215	Other
ACH-001858	SSP25	-0.0453129	Other
ACH-001861	TGBC1TKB	-0.0335629	Other
ACH-001862	TGBC52TKB	-0.262128	Other
ACH-001863	TKKK	-0.0627774	Other
ACH-001864	YSCCC	0.0442596	Other
ACH-001959	CCLP1	-0.0304197	Other
ACH-001960	CCSW1	-0.0175436	Other
ACH-001961	GB2	-0.0183163	Other
ACH-001970	MM253	-0.0546919	Other
ACH-001972	MM473	-0.161616	Other
ACH-001973	MM485	-0.421113	Other
ACH-001975	MM576	0.029108928044557524	Other
ACH-001977	NO36	-0.0175885	Other
ACH-001982	NZM3	-0.0342079	Other
ACH-001986	NZM42	-0.382673	Other
ACH-001990	NZM7	-0.00739952	Other
ACH-001991	NZOV9	0.10206278598740662	Other
ACH-001992	ONE58	-0.0251075	Other
ACH-001993	NALM16	0.16029406667812918	Other
ACH-001997	ECC2	0.0275076	Other
ACH-001999	9505BIK	-0.0344418	Other
ACH-002001	A375SKINCJ1	0.0773147	Other
ACH-002002	A375SKINCJ2	-0.0543037	Other
ACH-002003	A375SKINCJ3	-0.00216041	Other
ACH-002004	UACC62SKINCJ1	-0.257739	Other
ACH-002005	SKMEL19	-0.151664	Other
ACH-002014	MEL270	0.38724934247980214	Other
ACH-002015	MEL285	0.0318105	Other
ACH-002016	MEL290	0.0686758	Other
ACH-002018	OMM25	0.0398018	Other
ACH-002019	HOKUG	0.030895104187712658	Other
ACH-002020	SKGIIIA	-0.047195	Other
ACH-002021	T3M3	-0.103344	Other
ACH-002023	TGBC18TKB	-0.0419034	Other
ACH-002024	ECC4	-0.0559322	Other
ACH-002025	TT1TKB	0.16572131373407192	Other
ACH-002026	HHUA	-0.0786924	Other
ACH-002027	HOUAI	-0.210647	Other
ACH-002029	SAS	-0.0357383	Other
ACH-002030	SA3	0.11480839304356608	Other
ACH-002033	HMMME	-0.0192806	Other
ACH-002035	LCAM1	-0.0680541	Other
ACH-002039	PK8	0.0487614	Other
ACH-002040	HMVII	-0.0827426	Other
ACH-002041	HOTHC	-0.0529558	Other
ACH-002042	T3M5	-0.00536516	Other
ACH-002043	CA922	-0.0868522	Other
ACH-002044	HSQ89	0.0280388	Other
ACH-002045	HO1U1	-0.135213	Other
ACH-002046	HTMMT	-0.0884589	Other
ACH-002048	RMSYM	0.0636203	Other
ACH-002051	LU134A	0.00966032	Other
ACH-002052	LU139	0.0685784	Other
ACH-002055	TL1	-0.123144	Other
ACH-002059	P30OHK	0.0802159	Other
ACH-002061	P2URK562	-0.060904	Other
ACH-002062	SLVL	0.24310580123541245	Other
ACH-002066	HSSCH2	-0.187241	Other
ACH-002067	NOS1	-0.560567	Other
ACH-002069	HSOS1	-0.0613016	Other
ACH-002070	HKBMM	0.11044321254592168	Other
ACH-002077	LU165	-0.198872	Other
ACH-002080	TN2	-0.0550461	Other
ACH-002083	NB69	0.21244219215735213	Other
ACH-002084	MMAC	-0.264157	Other
ACH-002105	ES4	-0.106801	Other
ACH-002106	ES5	-0.309552	Other
ACH-002109	ES8	-0.0497428	Other
ACH-002110	EW1	0.035152540774362216	Other
ACH-002114	EW16	-0.325075	Other
ACH-002116	EW22	-0.417519	Other
ACH-002119	EW7	0.0272935	Other
ACH-002140	HEY	0.17940016336041198	Other
ACH-002141	HSC39	0.0217941	Other
ACH-002143	ISTMEL1	-0.0875408	Other
ACH-002150	LB1047RCC	-0.0714031	Other
ACH-002156	LC1SQ	0.0357612	Other
ACH-002160	MCIXC	-0.195285	Other
ACH-002161	MKN28	-0.178127	Other
ACH-002179	OCUBM	-0.0520055	Other
ACH-002181	OVCA420	0.0715282	Other
ACH-002183	OVMIU	-0.177347	Other
ACH-002186	PL4	-0.0941121	Other
ACH-002189	RCCFG2	0.0951868	Other
ACH-002198	SCH	-0.0685641	Other
ACH-002202	TMK1	-0.0480395	Other
ACH-002204	UCH2	-0.111147	Other
ACH-002210	ARH77	-0.155478	Other
ACH-002212	BB30HNC	0.26412387050340785	Other
ACH-002214	BC1	0.031561	Other
ACH-002215	BC3	-0.198442	Other
ACH-002228	D423MG	-0.0145051	Other
ACH-002229	D502MG	0.0968371	Other
ACH-002230	D542MG	0.16619179867091974	Other
ACH-002233	DIFI	-0.12766	Other
ACH-002234	DOK	-0.0840828	Other
ACH-002239	H3118	-0.0264741	Other
ACH-002243	HCE4	-0.0322449	Other
ACH-002247	IM9	0.0977598	Other
ACH-002249	JHU011	-0.0225651	Other
ACH-002250	JHU022	-0.279717	Other
ACH-002251	JHU029	0.030402943661507087	Other
ACH-002257	KINGS1	-0.222026	Other
ACH-002261	KPNYS	-0.176705	Other
ACH-002263	KYSE220	-0.191134	Other
ACH-002265	LB771HNC	0.00796402	Other
ACH-002269	LNZTA3WT4	0.20491094825182757	Other
ACH-002278	NB10	0.059722072031588934	Other
ACH-002280	NB13	-0.0823234	Other
ACH-002282	NB17	-0.0907288	Other
ACH-002283	NB5	0.0338657	Other
ACH-002284	NB6	0.27275781057327414	Other
ACH-002285	NB7	0.048257997927292996	Other
ACH-002291	NTERA2CLD1	-0.170796	Other
ACH-002294	PCI15A	-0.0515347	Other
ACH-002295	PCI30	-0.179959	Other
ACH-002296	PCI38	-0.209567	Other
ACH-002297	PCI4B	0.18250281504069119	Other
ACH-002298	PCI6A	-0.0319043	Other
ACH-002304	SKMG1	0.13584797485251845	Other
ACH-002305	SKN3	-0.14341	Other
ACH-002399	21NT	-0.108523	Other
ACH-002400	21MT1	0.0408912	Other
ACH-002401	21MT2	-0.117236	Other
ACH-002446	CCLFUPGI0005T	0.024338424401095377	Other
ACH-002458	HT144SKINFV1	0.21943271469116563	Other
ACH-002460	HT144SKINFV2	0.30814028322576525	Other
ACH-002461	RVH421SKINFV1	-0.0122885	Other
ACH-002462	RPE1SS48	0.1705186006417763	Other
ACH-002463	RPE1SS77	-0.28111	Other
ACH-002464	RPE1SS6	0.041669488794478717	Other
ACH-002465	RPE1SS119	-0.0565332	Other
ACH-002467	RPE1SS51	0.00834087	Other
ACH-002470	OS186	-0.105302	Other
ACH-002471	OS052	-0.312765	Other
ACH-002475	HAP1	-0.101599	Other
ACH-002478	BC2	0.0964396	Other
ACH-002485	MAVER1	-0.2244	Other
ACH-002486	MESOV	-0.0130702	Other
ACH-002490	NCIH1882	-0.291006	Other
ACH-002499	UACC3199	0.12420204597453599	Other
ACH-002500	Z138	-0.0239988	Other
ACH-002508	WM3211	0.0402904	Other
ACH-002510	M040416	-0.0218649	Other
ACH-002511	M140325	-0.302098	Other
ACH-002512	MM160113	0.0829663	Other
ACH-002522	SNU2292	0.20117934553885122	Other
ACH-002523	SNU739	-0.0322572	Other
ACH-002524	SNU251	-0.132358	Other
ACH-002526	SNU1327	-0.175939	Other
ACH-002528	SNU267	-0.0992783	Other
ACH-002530	SNU977	-0.0326686	Other
ACH-002531	SNU2535	0.025401982469318928	Other
ACH-002533	SNU482	-0.264579	Other
ACH-002535	SNU254	-0.0489143	Other
ACH-002538	SNU1235	-0.162192	Other
ACH-002544	SNU1750	-0.231871	Other
ACH-002647	CCC5	-0.103132	Other
ACH-002650	ETCC016	0.127148	Other
ACH-002654	JVE015	-0.109178	Other
ACH-002659	JVE127	0.0441409	Other
ACH-002660	JVE187	-0.030267	Other
ACH-002662	JVE207	0.16066353506794015	Other
ACH-002664	JVE253	-0.0859357	Other
ACH-002669	KP363T	0.0561453	Other
ACH-002672	MAPACHS77	0.056666596079359456	Other
ACH-002677	U2946	-0.0230178	Other
ACH-002678	WILL1	-0.175255	Other
ACH-002680	170MGBA	-0.0424667	Other
ACH-002681	538MGBA	-0.0883688	Other
ACH-002687	WM3772F	-0.000408948	Other
ACH-002690	OS526	-0.229687	Other
ACH-002693	S462	-0.0510953	Other
ACH-002705	IS076P	-0.0303403	Other
ACH-002706	IS076A	-0.0103017	Other
ACH-002709	CMS	-0.38752	Other
ACH-002710	MPNST724	-0.181906	Other
ACH-002711	UMHACC2A	-0.102227	Other
ACH-002778	NCCOS1X2C1	-0.0882106	Other
ACH-002780	NCCES1C1	-0.140805	Other
ACH-002782	NCCUPS1C1	0.043597758564456225	Other
ACH-002784	NCCUPS2C1	-0.0655821	Other
ACH-002785	NCCLMS1C1	-0.217112	Other
ACH-002792	NCCCCS1BC1	0.0627967	Other
ACH-002799	NCCMPNST1C1	-0.305195	Other
ACH-002800	NCCMPNST2C1	-0.0858389	Other
ACH-002834	OS384	-0.327494	Other
ACH-002847	YUHOIN	-0.228069	Other
ACH-002925	UPMM3	-0.0352812	Other
ACH-002926	UPMD1	0.12694525698456774	Other
ACH-002928	MM100511	-0.0106143	Other
ACH-003012	A549CRAFKD	0.20325949079571795	Other
ACH-003177	NRHUPS1	-0.696416	Other
ACH-003180	NRHUPS2	-0.571386	Other
